# Supplementary material for: 3,5-Bis(4-meth­oxy­phen­yl)-1-phenyl-4,5-dihydro-1H-pyrazole
Source: Acta Crystallogr Sect E Struct Rep Online. 2011 Jan 12;67(Pt 2):o328–9. doi: 10.1107/S1600536811000687 (PMC3051598; doi:10.1107/S1600536811000687)
Supplement: Supplementary file 1 [file e-67-0o328-sup1.cif]

##############################################################################
###                                                                        ###
###        Electronic paper (Acta Crystallographica Section E)             ###
###                                                                        ###
##############################################################################
#                                                                            #
# This CIF contains the data in a paper accepted for publication in Acta     #
# Crystallographica Section E. It conforms to the requirements of Notes      #
# for Authors for Section E, and has been peer reviewed under the auspices   #
# of the IUCr Commission on Journals.                                        #
#                                                                            #
# Full details of the Crystallographic Information File format               #
# are given in the paper "The Crystallographic Information File (CIF):       #
# a New Standard Archive File for Crystallography" by S. R. Hall, F. H.      #
# Allen and I. D. Brown [Acta Cryst. (1991), A47, 655-685].                  #
#                                                                            #
# The current version of the core CIF dictionary is obtainable from          #
# ftp://ftp.iucr.org/pub/cif_core.dic. The current version number is 2.4.    #
#                                                                            #
# Software is freely available for graphical display of the structure(s) in  #
# this CIF.  For information consult the CIF home page http://www.iucr.org/  #
# cif/home.html                                                              #
#                                                                            #
# This file may be used for bona fide research purposes within the           #
# scientific community so long as proper attribution is given to the journal # 
# article from which it was obtained.                                        #
#                                                                            #
##############################################################################
                                             
data_global
_audit_creation_method     'PLATON <TABLE ACC> option'
_journal_date_recd_electronic     2011-01-04
_journal_date_accepted     2011-01-05
_journal_name_full     'Acta Crystallographica, Section E'
_journal_year     2011
_journal_volume     67
_journal_issue      2
_journal_page_first     o328
_journal_page_last     o329
_journal_paper_category     QO
_journal_coeditor_code     SU2245
_publ_contact_author_name
; Dr. Mehmet Akkurt
;
_publ_contact_author_address
; Department of Physics,
  Faculty of Sciences,
  Erciyes University,
  38039 Kayseri,
  Turkey
;
_publ_contact_author_email     akkurt@erciyes.edu.tr
_publ_contact_author_fax     '+90-352-4374933'
_publ_contact_author_phone     '+90-352-4374901 ext. 33106'
_publ_section_title
;
3,5-Bis(4-methoxyphenyl)-1-phenyl-4,5-dihydro-1<i>H</i>-pyrazole
;
loop_
    _publ_author_name
    _publ_author_address
    'Zeliha Bakt\?ir'
;
Department of Physics,
Faculty of Sciences,
Erciyes University,
38039 Kayseri,
Turkey
;
    'Mehmet Akkurt'
;
Department of Physics,
Faculty of Sciences,
Erciyes University,
38039 Kayseri,
Turkey
;
    'S. Samshuddin'
;
Department of Studies in Chemistry,
Mangalore University,
Mangalagangotri 574 199,
India
;
    'B. Narayana'
;
Department of Studies in Chemistry,
Mangalore University,
Mangalagangotri 574 199,
India
;
    'H. S. Yathirajan'
;
Department of Studies in Chemistry,
University of Mysore,
Manasangotri,
Mysore 570 006,
India
;
data_I
_chemical_name_systematic
;
3,5-Bis(4-methoxyphenyl)-1-phenyl-4,5-dihydro-1<i>H</i>-pyrazole
;
_chemical_name_common     ?
_chemical_formula_moiety     'C23 H22 N2 O2'
_chemical_formula_sum     'C23 H22 N2 O2'
_chemical_formula_structural     ?
_chemical_formula_iupac     'C23 H22 N2 O2'
_chemical_formula_weight     358.43
_chemical_melting_point     ?
_symmetry_cell_setting     monoclinic
_symmetry_space_group_name_H-M     'P 21/a'
_symmetry_space_group_name_Hall     '-P 2yab'
loop_
    _symmetry_equiv_pos_site_id
    _symmetry_equiv_pos_as_xyz
    1 x,y,z
    2 1/2-x,1/2+y,-z
    3 -x,-y,-z
    4 1/2+x,1/2-y,z
_cell_length_a     9.4788(5)
_cell_length_b     10.1893(6)
_cell_length_c     19.9139(10)
_cell_angle_alpha     90
_cell_angle_beta     92.296(4)
_cell_angle_gamma     90
_cell_volume     1921.79(18)
_cell_formula_units_Z     4
_cell_measurement_reflns_used     2377
_cell_measurement_theta_min     2.0469
_cell_measurement_theta_max     26.3607
_cell_measurement_temperature     294(2)
_cell_special_details
;
;
_exptl_crystal_description     'block'
_exptl_crystal_colour     'yellow'
_exptl_crystal_size_max     0.200
_exptl_crystal_size_mid     0.200
_exptl_crystal_size_min     0.200
_exptl_crystal_size_rad     ?
_exptl_crystal_density_diffrn     1.239
_exptl_crystal_density_meas     ?
_exptl_crystal_density_method     'Not Measured'
_exptl_crystal_F_000     760
_exptl_absorpt_coefficient_mu     0.080
_exptl_absorpt_correction_type     multi-scan
_exptl_absorpt_process_details     '(SORTAV; Blessing, 1995)'
_exptl_absorpt_correction_T_min     0.984
_exptl_absorpt_correction_T_max     0.984
_exptl_special_details
;
;
_diffrn_ambient_temperature     294(2)
_diffrn_radiation_type     'Mo K\a'
_diffrn_radiation_wavelength     0.71073
_diffrn_radiation_source     'Sealed Tube'
_diffrn_radiation_monochromator     'Graphite Monochromator'
_diffrn_measurement_device     'Rigaku R-AXIS RAPID-S'
_diffrn_measurement_method     'dtprofit.ref'
_diffrn_detector_area_resol_mean     10.0000
_diffrn_reflns_number     33689
_diffrn_reflns_av_R_equivalents     0.2239
_diffrn_reflns_av_sigmaI/netI     0.1032
_diffrn_reflns_theta_min     2.05
_diffrn_reflns_theta_max     24.50
_diffrn_reflns_theta_full     24.50
_diffrn_measured_fraction_theta_max     1.000
_diffrn_measured_fraction_theta_full     1.000
_diffrn_reflns_limit_h_min     -10
_diffrn_reflns_limit_h_max     11
_diffrn_reflns_limit_k_min     -11
_diffrn_reflns_limit_k_max     11
_diffrn_reflns_limit_l_min     -23
_diffrn_reflns_limit_l_max     23
_diffrn_reflns_reduction_process
;
;
_refine_special_details
;
Refinement on <i>F</i>^2^ for ALL reflections except those flagged by the user
for potential systematic errors. Weighted <i>R</i>-factors <i>wR</i> and all
goodnesses of fit <i>S</i> are based on <i>F</i>^2^, conventional
<i>R</i>-factors <i>R</i> are based on <i>F</i>, with <i>F</i> set to zero for
negative <i>F</i>^2^. The observed criterion of <i>F</i>^2^ > \s(<i>F</i>^2^)
is used only for calculating -<i>R</i>-factor-obs <i>etc</i>. and is not
relevant to the choice of reflections for refinement. <i>R</i>-factors based
on <i>F</i>^2^ are statistically about twice as large as those based on
<i>F</i>, and <i>R</i>-factors based on ALL data will be even larger.
;
_reflns_number_total     3191
_reflns_number_gt     1106
_reflns_threshold_expression     I>2\s(I)
_refine_ls_structure_factor_coef     Fsqd
_refine_ls_matrix_type     full
_refine_ls_R_factor_all     0.1944
_refine_ls_R_factor_gt     0.0620
_refine_ls_wR_factor_gt     0.1372
_refine_ls_wR_factor_ref     0.1839
_refine_ls_goodness_of_fit_ref     0.898
_refine_ls_restrained_S_all     0.898
_refine_ls_number_reflns     3191
_refine_ls_number_parameters     247
_refine_ls_number_restraints     0
_refine_ls_number_constraints     ?
_refine_ls_hydrogen_treatment     constr
_refine_ls_weighting_scheme     calc
_refine_ls_weighting_details
                 'calc w=1/[\s^2^(Fo^2^)+(0.0524P)^2^] where P=(Fo^2^+2Fc^2^)/3'
_atom_sites_solution_hydrogens     geom
_atom_sites_solution_primary     direct
_atom_sites_solution_secondary     difmap
_refine_ls_shift/su_max     0.000
_refine_ls_shift/su_mean     0.000
_refine_diff_density_max     0.143
_refine_diff_density_min     -0.197
_refine_ls_extinction_method     'none'
_refine_ls_abs_structure_details     ?
_refine_ls_abs_structure_Flack     .
loop_
    _atom_type_symbol
    _atom_type_description
    _atom_type_scat_dispersion_real
    _atom_type_scat_dispersion_imag
    _atom_type_scat_source
    C C 0.0033 0.0016 ' International Tables Vol C Tables 4.2.6.8 and 6.1.1.4'
    H H 0.0000 0.0000 ' International Tables Vol C Tables 4.2.6.8 and 6.1.1.4'
    N N 0.0061 0.0033 ' International Tables Vol C Tables 4.2.6.8 and 6.1.1.4'
    O O 0.0106 0.0060 ' International Tables Vol C Tables 4.2.6.8 and 6.1.1.4'
_computing_data_collection     'CrystalClear (Rigaku/MSC, 2005)'
_computing_cell_refinement     'CrystalClear (Rigaku/MSC, 2005)'
_computing_data_reduction     'CrystalClear (Rigaku/MSC, 2005)'
_computing_structure_solution     'SIR97 (Altomare <i>et al.</i>,  1999)'
_computing_structure_refinement     'SHELXL97 (Sheldrick, 2008)'
_computing_molecular_graphics     'ORTEP-3 for Windows (Farrugia, 1997)'
_computing_publication_material     'WinGX (Farrugia, 1999)'
loop_
    _atom_site_type_symbol
    _atom_site_label
    _atom_site_fract_x
    _atom_site_fract_y
    _atom_site_fract_z
    _atom_site_U_iso_or_equiv
    _atom_site_thermal_displace_type
    _atom_site_calc_flag
    _atom_site_refinement_flags
    _atom_site_occupancy
    O O1 0.0819(4) -0.1272(3) 0.39060(17) 0.1161(16) Uani . . 1.000
    O O2 0.0782(3) 0.1990(3) 0.98107(15) 0.0975(12) Uani . . 1.000
    N N1 0.4111(4) -0.0467(3) 0.67195(17) 0.0765(16) Uani . . 1.000
    N N2 0.4312(4) -0.0442(3) 0.74168(17) 0.0830(16) Uani . . 1.000
    C C1 0.2937(5) -0.0382(4) 0.5358(2) 0.0921(19) Uani . . 1.000
    C C2 0.2422(5) -0.0461(4) 0.4715(2) 0.099(2) Uani . . 1.000
    C C3 0.1238(5) -0.1237(5) 0.4573(2) 0.091(2) Uani . . 1.000
    C C4 0.0598(5) -0.1887(5) 0.5072(3) 0.097(2) Uani . . 1.000
    C C5 0.1130(5) -0.1780(4) 0.5723(2) 0.091(2) Uani . . 1.000
    C C6 0.2324(5) -0.1044(4) 0.5883(2) 0.0772(17) Uani . . 1.000
    C C7 -0.0360(6) -0.2097(5) 0.3715(2) 0.129(3) Uani . . 1.000
    C C8 0.2877(5) -0.0945(4) 0.6573(2) 0.0762(17) Uani . . 1.000
    C C9 0.2094(5) -0.1353(5) 0.7176(2) 0.097(2) Uani . . 1.000
    C C10 0.3152(5) -0.1076(5) 0.7766(2) 0.0836(17) Uani . . 1.000
    C C11 0.5689(5) -0.0366(4) 0.7691(2) 0.0757(17) Uani . . 1.000
    C C12 0.5991(5) -0.0710(4) 0.8356(2) 0.088(2) Uani . . 1.000
    C C13 0.7370(6) -0.0628(5) 0.8621(3) 0.099(2) Uani . . 1.000
    C C14 0.8423(6) -0.0196(5) 0.8245(3) 0.105(3) Uani . . 1.000
    C C15 0.8142(5) 0.0157(5) 0.7582(3) 0.108(2) Uani . . 1.000
    C C16 0.6772(5) 0.0088(4) 0.7303(2) 0.0897(19) Uani . . 1.000
    C C17 0.2569(4) -0.0218(5) 0.8307(2) 0.0770(17) Uani . . 1.000
    C C18 0.2257(4) -0.0745(4) 0.8926(2) 0.0807(17) Uani . . 1.000
    C C19 0.1665(4) 0.0022(5) 0.9410(2) 0.0811(17) Uani . . 1.000
    C C20 0.1368(4) 0.1318(5) 0.9293(2) 0.0757(17) Uani . . 1.000
    C C21 0.1693(4) 0.1872(4) 0.8692(2) 0.0832(17) Uani . . 1.000
    C C22 0.2303(4) 0.1093(5) 0.8205(2) 0.0850(19) Uani . . 1.000
    C C23 0.0220(5) 0.3240(5) 0.9679(2) 0.112(2) Uani . . 1.000
    H H1 0.37300 0.01340 0.54510 0.1110 Uiso calc R 1.000
    H H2 0.28530 -0.00050 0.43740 0.1190 Uiso calc R 1.000
    H H4 -0.01950 -0.24010 0.49750 0.1160 Uiso calc R 1.000
    H H5 0.06760 -0.22140 0.60640 0.1100 Uiso calc R 1.000
    H H7A -0.01370 -0.29920 0.38260 0.1920 Uiso calc R 1.000
    H H7B -0.05570 -0.20230 0.32400 0.1920 Uiso calc R 1.000
    H H7C -0.11730 -0.18260 0.39520 0.1920 Uiso calc R 1.000
    H H9A 0.18490 -0.22770 0.71550 0.1170 Uiso calc R 1.000
    H H9B 0.12390 -0.08410 0.72160 0.1170 Uiso calc R 1.000
    H H10 0.34820 -0.19080 0.79640 0.1000 Uiso calc R 1.000
    H H12 0.52710 -0.09970 0.86240 0.1060 Uiso calc R 1.000
    H H13 0.75660 -0.08750 0.90650 0.1180 Uiso calc R 1.000
    H H14 0.93370 -0.01360 0.84300 0.1260 Uiso calc R 1.000
    H H15 0.88730 0.04440 0.73210 0.1300 Uiso calc R 1.000
    H H16 0.65840 0.03430 0.68600 0.1080 Uiso calc R 1.000
    H H18 0.24480 -0.16240 0.90150 0.0970 Uiso calc R 1.000
    H H19 0.14650 -0.03460 0.98230 0.0970 Uiso calc R 1.000
    H H21 0.15110 0.27560 0.86100 0.1000 Uiso calc R 1.000
    H H22 0.25360 0.14740 0.77990 0.1020 Uiso calc R 1.000
    H H23A 0.09740 0.38440 0.96020 0.1680 Uiso calc R 1.000
    H H23B -0.02940 0.35290 1.00570 0.1680 Uiso calc R 1.000
    H H23C -0.04030 0.32020 0.92870 0.1680 Uiso calc R 1.000
loop_
    _atom_site_aniso_label
    _atom_site_aniso_U_11
    _atom_site_aniso_U_22
    _atom_site_aniso_U_33
    _atom_site_aniso_U_12
    _atom_site_aniso_U_13
    _atom_site_aniso_U_23
    O1 0.143(3) 0.124(3) 0.080(2) -0.027(2) -0.012(2) -0.005(2)
    O2 0.117(2) 0.099(2) 0.078(2) 0.016(2) 0.0221(19) -0.0041(19)
    N1 0.081(3) 0.083(3) 0.066(2) 0.002(2) 0.0104(19) -0.0017(19)
    N2 0.088(3) 0.104(3) 0.058(2) -0.005(2) 0.016(2) -0.002(2)
    C1 0.102(3) 0.102(4) 0.073(3) -0.012(3) 0.014(3) 0.007(3)
    C2 0.123(4) 0.106(4) 0.068(3) -0.021(3) 0.007(3) 0.004(3)
    C3 0.107(4) 0.094(4) 0.071(3) 0.000(3) -0.002(3) -0.010(3)
    C4 0.106(4) 0.098(4) 0.087(4) -0.016(3) 0.011(3) -0.010(3)
    C5 0.109(4) 0.091(4) 0.075(3) -0.013(3) 0.016(3) -0.005(3)
    C6 0.085(3) 0.079(3) 0.068(3) 0.002(3) 0.010(3) -0.010(2)
    C7 0.162(5) 0.112(4) 0.108(4) -0.024(4) -0.038(4) -0.001(3)
    C8 0.085(3) 0.075(3) 0.070(3) -0.002(3) 0.020(3) -0.004(2)
    C9 0.110(4) 0.106(4) 0.077(3) -0.021(3) 0.024(3) -0.008(3)
    C10 0.094(3) 0.086(3) 0.072(3) -0.001(3) 0.019(3) 0.005(2)
    C11 0.082(3) 0.077(3) 0.069(3) 0.003(2) 0.016(3) 0.001(2)
    C12 0.097(4) 0.096(4) 0.073(3) 0.007(3) 0.015(3) 0.001(3)
    C13 0.106(4) 0.099(4) 0.091(4) 0.014(3) -0.007(3) 0.001(3)
    C14 0.090(4) 0.112(4) 0.111(5) -0.002(3) -0.005(3) -0.005(3)
    C15 0.089(4) 0.126(4) 0.109(4) -0.002(3) 0.008(3) 0.014(4)
    C16 0.085(3) 0.101(4) 0.083(3) 0.005(3) 0.002(3) 0.012(3)
    C17 0.084(3) 0.080(3) 0.068(3) -0.001(3) 0.014(2) 0.005(2)
    C18 0.096(3) 0.076(3) 0.071(3) 0.006(2) 0.014(3) 0.007(2)
    C19 0.096(3) 0.087(3) 0.061(3) 0.004(3) 0.013(2) 0.011(2)
    C20 0.084(3) 0.084(3) 0.060(3) 0.004(3) 0.013(2) 0.001(3)
    C21 0.091(3) 0.079(3) 0.080(3) 0.007(3) 0.007(3) 0.004(3)
    C22 0.095(3) 0.091(4) 0.070(3) -0.002(3) 0.017(3) 0.011(3)
    C23 0.123(4) 0.108(4) 0.105(4) 0.036(3) 0.006(3) -0.009(3)
_geom_special_details
;
Bond distances, angles <i>etc</i>. have been calculated using the rounded
fractional coordinates. All su's are estimated from the variances of the
(full) variance-covariance matrix. The cell e.s.d.'s are taken into account in
the estimation of distances, angles and torsion angles
;
loop_
    _geom_bond_atom_site_label_1
    _geom_bond_atom_site_label_2
    _geom_bond_site_symmetry_1
    _geom_bond_site_symmetry_2
    _geom_bond_distance
    _geom_bond_publ_flag
    O1 C3 . . 1.372(5) no
    O1 C7 . . 1.437(6) no
    O2 C20 . . 1.373(5) no
    O2 C23 . . 1.401(6) no
    N1 N2 . . 1.394(5) no
    N1 C8 . . 1.290(6) no
    N2 C10 . . 1.474(6) no
    N2 C11 . . 1.397(6) no
    C1 C2 . . 1.354(6) no
    C1 C6 . . 1.391(6) no
    C2 C3 . . 1.393(7) no
    C3 C4 . . 1.357(7) no
    C4 C5 . . 1.376(7) no
    C5 C6 . . 1.384(6) no
    C6 C8 . . 1.454(6) no
    C8 C9 . . 1.496(6) no
    C9 C10 . . 1.540(6) no
    C10 C17 . . 1.509(6) no
    C11 C12 . . 1.389(6) no
    C11 C16 . . 1.389(6) no
    C12 C13 . . 1.392(7) no
    C13 C14 . . 1.346(8) no
    C14 C15 . . 1.384(8) no
    C15 C16 . . 1.394(7) no
    C17 C18 . . 1.387(6) no
    C17 C22 . . 1.373(7) no
    C18 C19 . . 1.378(6) no
    C19 C20 . . 1.368(7) no
    C20 C21 . . 1.370(6) no
    C21 C22 . . 1.396(6) no
    C1 H1 . . 0.9300 no
    C2 H2 . . 0.9300 no
    C4 H4 . . 0.9300 no
    C5 H5 . . 0.9300 no
    C7 H7A . . 0.9600 no
    C7 H7B . . 0.9600 no
    C7 H7C . . 0.9600 no
    C9 H9A . . 0.9700 no
    C9 H9B . . 0.9700 no
    C10 H10 . . 0.9800 no
    C12 H12 . . 0.9300 no
    C13 H13 . . 0.9300 no
    C14 H14 . . 0.9300 no
    C15 H15 . . 0.9300 no
    C16 H16 . . 0.9300 no
    C18 H18 . . 0.9300 no
    C19 H19 . . 0.9300 no
    C21 H21 . . 0.9300 no
    C22 H22 . . 0.9300 no
    C23 H23A . . 0.9600 no
    C23 H23B . . 0.9600 no
    C23 H23C . . 0.9600 no
loop_
    _geom_contact_atom_site_label_1
    _geom_contact_atom_site_label_2
    _geom_contact_distance
    _geom_contact_site_symmetry_1
    _geom_contact_site_symmetry_2
    _geom_contact_publ_flag
    O1 C15 3.358(7) . 3_656 no
    O1 H15 2.6100 . 3_656 no
    O2 H13 2.9100 . 3_657 no
    O2 H19 2.8300 . 3_557 no
    N1 H1 2.6100 . . no
    N1 H16 2.4900 . . no
    N1 H7A 2.9300 . 2_556 no
    N2 H22 2.7100 . . no
    C12 C17 3.280(6) . . no
    C15 O1 3.358(7) . 3_656 no
    C17 C12 3.280(6) . . no
    C1 H4 2.9900 . 4_545 no
    C4 H7A 2.7900 . . no
    C4 H7C 2.7400 . . no
    C5 H9A 2.9500 . . no
    C7 H15 3.0500 . 3_656 no
    C7 H4 2.5300 . . no
    C7 H16 3.0600 . 2_546 no
    C9 H5 2.6900 . . no
    C10 H12 2.5900 . . no
    C11 H9A 2.8700 . 4_545 no
    C12 H21 3.0900 . 4_555 no
    C12 H10 2.7600 . . no
    C13 H18 2.9100 . 4_545 no
    C13 H23A 3.0100 . 4_555 no
    C13 H10 3.0400 . 4_545 no
    C13 H21 3.0400 . 4_555 no
    C14 H10 3.0000 . 4_545 no
    C16 H9A 2.8800 . 4_545 no
    C17 H12 2.7300 . . no
    C17 H14 3.0800 . 1_455 no
    C18 H12 2.9500 . . no
    C18 H14 2.9700 . 1_455 no
    C19 H14 2.8900 . 1_455 no
    C20 H14 2.9300 . 1_455 no
    C21 H14 3.0600 . 1_455 no
    C21 H23A 2.8100 . . no
    C21 H23C 2.7200 . . no
    C21 H23C 2.9500 . 4_555 no
    C22 H9B 2.9400 . . no
    C22 H23C 3.0800 . 4_555 no
    C23 H21 2.5500 . . no
    H1 N1 2.6100 . . no
    H2 H16 2.5600 . 3_656 no
    H4 C7 2.5300 . . no
    H4 H7A 2.3700 . . no
    H4 H7C 2.2800 . . no
    H4 C1 2.9900 . 4_445 no
    H5 C9 2.6900 . . no
    H5 H9A 2.4000 . . no
    H7A C4 2.7900 . . no
    H7A H4 2.3700 . . no
    H7A N1 2.9300 . 2_546 no
    H7A H16 2.5400 . 2_546 no
    H7B H15 2.5500 . 3_656 no
    H7C C4 2.7400 . . no
    H7C H4 2.2800 . . no
    H9A C5 2.9500 . . no
    H9A H5 2.4000 . . no
    H9A C11 2.8700 . 4_445 no
    H9A C16 2.8800 . 4_445 no
    H9B C22 2.9400 . . no
    H10 C12 2.7600 . . no
    H10 H12 2.3000 . . no
    H10 H18 2.3600 . . no
    H10 C13 3.0400 . 4_445 no
    H10 C14 3.0000 . 4_445 no
    H12 C10 2.5900 . . no
    H12 C17 2.7300 . . no
    H12 C18 2.9500 . . no
    H12 H10 2.3000 . . no
    H13 O2 2.9100 . 3_657 no
    H13 H18 2.5500 . 4_545 no
    H14 C17 3.0800 . 1_655 no
    H14 C18 2.9700 . 1_655 no
    H14 C19 2.8900 . 1_655 no
    H14 C20 2.9300 . 1_655 no
    H14 C21 3.0600 . 1_655 no
    H15 O1 2.6100 . 3_656 no
    H15 C7 3.0500 . 3_656 no
    H15 H7B 2.5500 . 3_656 no
    H16 N1 2.4900 . . no
    H16 C7 3.0600 . 2_556 no
    H16 H7A 2.5400 . 2_556 no
    H16 H2 2.5600 . 3_656 no
    H18 H10 2.3600 . . no
    H18 C13 2.9100 . 4_445 no
    H18 H13 2.5500 . 4_445 no
    H19 O2 2.8300 . 3_557 no
    H21 C23 2.5500 . . no
    H21 H23A 2.3400 . . no
    H21 H23C 2.3500 . . no
    H21 C12 3.0900 . 4_455 no
    H21 C13 3.0400 . 4_455 no
    H22 N2 2.7100 . . no
    H23A C21 2.8100 . . no
    H23A H21 2.3400 . . no
    H23A C13 3.0100 . 4_455 no
    H23C C21 2.7200 . . no
    H23C H21 2.3500 . . no
    H23C C21 2.9500 . 4_455 no
    H23C C22 3.0800 . 4_455 no
loop_
    _geom_angle_atom_site_label_1
    _geom_angle_atom_site_label_2
    _geom_angle_atom_site_label_3
    _geom_angle_site_symmetry_1
    _geom_angle_site_symmetry_2
    _geom_angle_site_symmetry_3
    _geom_angle
    _geom_angle_publ_flag
    C3 O1 C7 . . . 117.6(4) no
    C20 O2 C23 . . . 118.4(3) no
    N2 N1 C8 . . . 108.6(3) no
    N1 N2 C10 . . . 112.8(3) no
    N1 N2 C11 . . . 118.6(3) no
    C10 N2 C11 . . . 122.9(3) no
    C2 C1 C6 . . . 122.4(4) no
    C1 C2 C3 . . . 118.9(4) no
    O1 C3 C2 . . . 114.3(4) no
    O1 C3 C4 . . . 125.2(4) no
    C2 C3 C4 . . . 120.6(4) no
    C3 C4 C5 . . . 119.6(4) no
    C4 C5 C6 . . . 121.7(4) no
    C1 C6 C5 . . . 116.9(4) no
    C1 C6 C8 . . . 122.1(4) no
    C5 C6 C8 . . . 121.0(4) no
    N1 C8 C6 . . . 122.0(4) no
    N1 C8 C9 . . . 113.5(4) no
    C6 C8 C9 . . . 124.6(4) no
    C8 C9 C10 . . . 103.5(4) no
    N2 C10 C9 . . . 101.3(3) no
    N2 C10 C17 . . . 112.6(4) no
    C9 C10 C17 . . . 113.9(4) no
    N2 C11 C12 . . . 120.8(4) no
    N2 C11 C16 . . . 120.1(4) no
    C12 C11 C16 . . . 119.1(4) no
    C11 C12 C13 . . . 120.1(4) no
    C12 C13 C14 . . . 121.0(5) no
    C13 C14 C15 . . . 119.8(5) no
    C14 C15 C16 . . . 120.5(5) no
    C11 C16 C15 . . . 119.5(4) no
    C10 C17 C18 . . . 120.5(4) no
    C10 C17 C22 . . . 121.9(4) no
    C18 C17 C22 . . . 117.6(4) no
    C17 C18 C19 . . . 120.6(4) no
    C18 C19 C20 . . . 121.0(4) no
    O2 C20 C19 . . . 116.1(4) no
    O2 C20 C21 . . . 124.2(4) no
    C19 C20 C21 . . . 119.7(4) no
    C20 C21 C22 . . . 119.1(4) no
    C17 C22 C21 . . . 121.9(4) no
    C2 C1 H1 . . . 119.00 no
    C6 C1 H1 . . . 119.00 no
    C1 C2 H2 . . . 121.00 no
    C3 C2 H2 . . . 121.00 no
    C3 C4 H4 . . . 120.00 no
    C5 C4 H4 . . . 120.00 no
    C4 C5 H5 . . . 119.00 no
    C6 C5 H5 . . . 119.00 no
    O1 C7 H7A . . . 109.00 no
    O1 C7 H7B . . . 109.00 no
    O1 C7 H7C . . . 109.00 no
    H7A C7 H7B . . . 110.00 no
    H7A C7 H7C . . . 109.00 no
    H7B C7 H7C . . . 109.00 no
    C8 C9 H9A . . . 111.00 no
    C8 C9 H9B . . . 111.00 no
    C10 C9 H9A . . . 111.00 no
    C10 C9 H9B . . . 111.00 no
    H9A C9 H9B . . . 109.00 no
    N2 C10 H10 . . . 110.00 no
    C9 C10 H10 . . . 110.00 no
    C17 C10 H10 . . . 109.00 no
    C11 C12 H12 . . . 120.00 no
    C13 C12 H12 . . . 120.00 no
    C12 C13 H13 . . . 119.00 no
    C14 C13 H13 . . . 120.00 no
    C13 C14 H14 . . . 120.00 no
    C15 C14 H14 . . . 120.00 no
    C14 C15 H15 . . . 120.00 no
    C16 C15 H15 . . . 120.00 no
    C11 C16 H16 . . . 120.00 no
    C15 C16 H16 . . . 120.00 no
    C17 C18 H18 . . . 120.00 no
    C19 C18 H18 . . . 120.00 no
    C18 C19 H19 . . . 120.00 no
    C20 C19 H19 . . . 119.00 no
    C20 C21 H21 . . . 120.00 no
    C22 C21 H21 . . . 120.00 no
    C17 C22 H22 . . . 119.00 no
    C21 C22 H22 . . . 119.00 no
    O2 C23 H23A . . . 109.00 no
    O2 C23 H23B . . . 109.00 no
    O2 C23 H23C . . . 109.00 no
    H23A C23 H23B . . . 109.00 no
    H23A C23 H23C . . . 109.00 no
    H23B C23 H23C . . . 110.00 no
loop_
    _geom_torsion_atom_site_label_1
    _geom_torsion_atom_site_label_2
    _geom_torsion_atom_site_label_3
    _geom_torsion_atom_site_label_4
    _geom_torsion_site_symmetry_1
    _geom_torsion_site_symmetry_2
    _geom_torsion_site_symmetry_3
    _geom_torsion_site_symmetry_4
    _geom_torsion
    _geom_torsion_publ_flag
    C7 O1 C3 C2 . . . . 177.4(4) no
    C7 O1 C3 C4 . . . . -2.3(7) no
    C23 O2 C20 C19 . . . . -168.4(4) no
    C23 O2 C20 C21 . . . . 13.3(6) no
    N2 N1 C8 C9 . . . . -2.0(5) no
    C8 N1 N2 C11 . . . . 160.0(3) no
    N2 N1 C8 C6 . . . . 177.1(4) no
    C8 N1 N2 C10 . . . . 5.8(4) no
    C10 N2 C11 C12 . . . . -10.0(6) no
    N1 N2 C10 C9 . . . . -6.8(5) no
    C11 N2 C10 C9 . . . . -159.6(4) no
    N1 N2 C10 C17 . . . . -128.8(3) no
    C11 N2 C10 C17 . . . . 78.3(5) no
    C10 N2 C11 C16 . . . . 171.6(4) no
    N1 N2 C11 C12 . . . . -161.4(4) no
    N1 N2 C11 C16 . . . . 20.2(5) no
    C2 C1 C6 C8 . . . . -179.5(4) no
    C2 C1 C6 C5 . . . . -1.2(7) no
    C6 C1 C2 C3 . . . . -0.2(7) no
    C1 C2 C3 O1 . . . . -178.7(4) no
    C1 C2 C3 C4 . . . . 1.0(7) no
    C2 C3 C4 C5 . . . . -0.3(7) no
    O1 C3 C4 C5 . . . . 179.5(4) no
    C3 C4 C5 C6 . . . . -1.3(7) no
    C4 C5 C6 C1 . . . . 2.0(7) no
    C4 C5 C6 C8 . . . . -179.7(4) no
    C5 C6 C8 N1 . . . . 167.5(4) no
    C5 C6 C8 C9 . . . . -13.6(7) no
    C1 C6 C8 N1 . . . . -14.4(7) no
    C1 C6 C8 C9 . . . . 164.6(4) no
    N1 C8 C9 C10 . . . . -2.3(5) no
    C6 C8 C9 C10 . . . . 178.7(4) no
    C8 C9 C10 C17 . . . . 126.2(4) no
    C8 C9 C10 N2 . . . . 5.1(4) no
    C9 C10 C17 C22 . . . . -70.6(5) no
    N2 C10 C17 C18 . . . . -137.2(4) no
    N2 C10 C17 C22 . . . . 44.1(5) no
    C9 C10 C17 C18 . . . . 108.2(5) no
    N2 C11 C16 C15 . . . . -179.9(4) no
    C12 C11 C16 C15 . . . . 1.7(6) no
    N2 C11 C12 C13 . . . . -180.0(4) no
    C16 C11 C12 C13 . . . . -1.6(6) no
    C11 C12 C13 C14 . . . . 1.2(7) no
    C12 C13 C14 C15 . . . . -0.9(8) no
    C13 C14 C15 C16 . . . . 1.0(8) no
    C14 C15 C16 C11 . . . . -1.4(7) no
    C10 C17 C22 C21 . . . . 176.5(4) no
    C18 C17 C22 C21 . . . . -2.3(6) no
    C10 C17 C18 C19 . . . . -177.0(4) no
    C22 C17 C18 C19 . . . . 1.8(6) no
    C17 C18 C19 C20 . . . . 0.1(6) no
    C18 C19 C20 C21 . . . . -1.5(6) no
    C18 C19 C20 O2 . . . . -179.9(3) no
    O2 C20 C21 C22 . . . . 179.2(4) no
    C19 C20 C21 C22 . . . . 1.0(6) no
    C20 C21 C22 C17 . . . . 0.9(6) no
loop_
    _geom_hbond_atom_site_label_D
    _geom_hbond_atom_site_label_H
    _geom_hbond_atom_site_label_A
    _geom_hbond_site_symmetry_A
    _geom_hbond_distance_DH
    _geom_hbond_distance_HA
    _geom_hbond_distance_DA
    _geom_hbond_angle_DHA
    _geom_hbond_publ_flag
    C9 H9A Cg3 4_445 0.97 2.97 3.779(5) 141 yes
    C14 H14 Cg4 1_655 0.93 2.68 3.588(6) 167 yes
    C21 H21 Cg3 4_455 0.93 2.93 3.779(4) 153 yes
    C23 H23C Cg4 4_455 0.96 2.92 3.682(5) 138 yes
