# Supplementary material for: 3,5-Bis(4-meth­oxy­phen­yl)-1-phenyl-4,5-dihydro-1H-pyrazole
Source: Acta Crystallogr Sect E Struct Rep Online. 2011 Jan 12;67(Pt 2):o328–9. doi: 10.1107/S1600536811000687 (PMC3051598; doi:10.1107/S1600536811000687)
Supplement: Supplementary file 2 [file e-67-0o328-Isup2.hkl]

# 
# h,k,l, Fc-squared, Fo-squared, sigma(Fo-squared) and status flag 
# 
data_I
_shelx_title ' BN-6 in P 21/a' 
_shelx_refln_list_code          4 
_shelx_F_calc_maximum      176.34 
_exptl_crystal_F_000       760.00 
_reflns_d_resolution_high  0.8570 
 
loop_ 
 _symmetry_equiv_pos_as_xyz 
 'x, y, z' 
 '-x+1/2, y+1/2, -z' 
 '-x, -y, -z' 
 'x-1/2, -y-1/2, z' 
 
_cell_length_a     9.4788 
_cell_length_b    10.1893 
_cell_length_c    19.9139 
_cell_angle_alpha  90.000 
_cell_angle_beta   92.296 
_cell_angle_gamma  90.000 
 
_shelx_F_squared_multiplier     1.000 
 
loop_ 
 _refln_index_h 
 _refln_index_k 
 _refln_index_l 
 _refln_F_squared_calc 
 _refln_F_squared_meas 
 _refln_F_squared_sigma 
 _refln_observed_status 
   2   0   0     9883.67     9466.99    336.13 o 
   4   0   0        2.77        2.17      6.81 o 
   6   0   0      728.78      852.40     99.88 o 
   8   0   0       36.60       34.71     17.04 o 
  10   0   0        0.64        0.00     17.14 o 
   1   1   0       31.46       34.14      6.79 o 
   2   1   0      181.96      158.08     20.18 o 
   3   1   0     1581.25     1563.06     32.95 o 
   4   1   0      113.87      118.12     13.68 o 
   5   1   0       38.84       31.76      6.76 o 
   6   1   0       31.62       61.60     14.85 o 
   7   1   0      171.11      190.49     25.88 o 
   8   1   0       34.00       40.72     13.65 o 
   9   1   0        0.04        0.00      6.15 o 
  10   1   0        2.78        6.54     11.07 o 
  11   1   0        5.62       15.21     11.49 o 
   0   2   0    20168.09    18355.72    533.05 o 
   1   2   0     7179.43     6808.34    152.19 o 
   2   2   0    12234.36    11866.81    253.64 o 
   3   2   0       63.28       53.00      5.99 o 
   4   2   0       63.22       73.43     13.05 o 
   5   2   0      207.49      238.99     23.10 o 
   6   2   0       86.62      108.94     18.51 o 
   7   2   0        0.98        0.00      8.11 o 
   8   2   0       13.50        0.00      7.76 o 
   9   2   0       11.89        4.47     13.47 o 
  10   2   0        0.38        0.37     14.51 o 
   1   3   0     7210.95     7173.15    153.83 o 
   2   3   0       97.40       91.69     10.89 o 
   3   3   0      207.63      180.44     20.42 o 
   4   3   0      219.95      197.32     18.66 o 
   5   3   0      646.10      674.89     46.46 o 
   6   3   0        1.40        0.00      3.97 o 
   7   3   0      211.68      269.70     37.15 o 
   8   3   0        2.67        0.00      6.55 o 
   9   3   0        3.07        2.07     12.78 o 
  10   3   0        1.26        0.00      6.85 o 
   0   4   0        9.80       19.59      7.97 o 
   1   4   0     1926.34     1904.11     41.01 o 
   2   4   0      103.50       97.10     11.00 o 
   3   4   0      176.03      194.40     20.44 o 
   4   4   0       21.19       22.80      6.92 o 
   5   4   0       42.85       63.20     12.77 o 
   6   4   0       49.79       46.16     11.30 o 
   7   4   0        5.53        8.04      4.72 o 
   8   4   0       29.97       34.37      9.94 o 
   9   4   0        8.32        0.00      5.79 o 
  10   4   0        1.05        0.00      7.31 o 
   1   5   0      373.48      375.74     33.18 o 
   2   5   0      202.45      173.41     22.00 o 
   3   5   0      102.57      117.10     17.90 o 
   4   5   0       38.80       29.70     11.98 o 
   5   5   0        0.32        4.36      6.84 o 
   6   5   0        0.12        0.58      5.95 o 
   7   5   0        0.05        0.00      6.14 o 
   8   5   0       10.30        2.77      7.34 o 
   9   5   0       15.60        0.00      7.19 o 
  10   5   0        0.51       19.52      8.96 o 
   0   6   0      221.95      243.48     25.41 o 
   1   6   0        0.82        0.00      5.89 o 
   2   6   0      101.36      110.55     15.43 o 
   3   6   0       89.46      122.77     21.30 o 
   4   6   0      145.52      197.35     24.32 o 
   5   6   0        3.45        2.58     11.37 o 
   6   6   0       77.58       75.29     14.54 o 
   7   6   0       10.51        0.00     10.98 o 
   8   6   0        5.75        7.51      8.49 o 
   9   6   0        1.44        0.00     16.93 o 
   1   7   0       50.93       54.86     13.62 o 
   2   7   0       61.31       58.89     12.72 o 
   3   7   0      113.86      137.72     18.49 o 
   4   7   0        8.80        7.16     11.09 o 
   5   7   0        3.86        0.00     13.05 o 
   6   7   0        0.80        3.81     11.51 o 
   7   7   0        0.88        0.00     11.77 o 
   8   7   0        0.16        0.00      8.71 o 
   0   8   0       17.54       16.29     21.30 o 
   1   8   0       11.79       14.17      8.00 o 
   2   8   0      107.29      133.20     18.95 o 
   3   8   0       12.32        0.00      9.66 o 
   4   8   0        5.88        0.00      7.77 o 
   5   8   0       18.88        0.00     14.66 o 
   6   8   0       34.64       75.17     19.86 o 
   7   8   0        3.35        0.00     14.71 o 
   8   8   0        0.11        0.00     13.56 o 
   1   9   0       67.37       71.34     14.02 o 
   2   9   0        0.10        0.54     13.37 o 
   3   9   0        0.09        0.00     14.60 o 
   4   9   0        0.10        0.96     16.67 o 
   5   9   0        4.81        1.92     12.34 o 
   6   9   0        1.82        0.00     14.05 o 
   7   9   0        1.67        0.00     16.43 o 
   0  10   0       25.79       33.22     19.02 o 
   1  10   0        6.94        0.00     29.45 o 
   2  10   0       14.02       22.06     11.47 o 
   3  10   0        3.26        0.00      9.42 o 
   4  10   0        0.96        0.00     16.62 o 
   5  10   0        0.08        4.15     17.60 o 
   1  11   0        4.86        3.91     12.69 o 
   2  11   0        4.50        1.42     11.43 o 
   3  11   0        0.01        0.00     24.72 o 
   4  11   0        4.09        0.00     13.15 o 
 -10   0   1       28.22       19.16     18.66 o 
  -8   0   1        0.32        8.13     20.00 o 
  -6   0   1      148.52      181.82     42.33 o 
  -4   0   1       75.02       76.92     15.83 o 
  -2   0   1      466.23      385.60     32.14 o 
   2   0   1       26.26       32.72      6.76 o 
   4   0   1      161.27      193.19     37.56 o 
   6   0   1      289.78      317.08     32.57 o 
   8   0   1        2.93        0.00      8.16 o 
  10   0   1        0.02        0.00     12.57 o 
 -11   1   1        0.01        0.00     11.71 o 
 -10   1   1        2.20        0.00     11.79 o 
  -9   1   1        6.99       12.60     10.82 o 
  -8   1   1        5.23        0.00      6.51 o 
  -7   1   1       72.15       59.31     15.16 o 
  -6   1   1        5.23        0.87      5.43 o 
  -5   1   1       35.51       43.74      8.27 o 
  -4   1   1      118.34      120.20     13.58 o 
  -3   1   1      131.41      129.97     15.07 o 
  -2   1   1    13688.74    13301.79    284.66 o 
  -1   1   1     2699.84     2476.98     51.34 o 
   0   1   1      509.79      459.64     26.23 o 
   1   1   1      939.38      957.73     36.88 o 
   2   1   1     1844.77     1834.50     38.14 o 
   3   1   1     5602.56     5744.65    120.23 o 
   4   1   1      490.83      464.08     33.03 o 
   5   1   1     1164.48     1288.70     60.24 o 
   6   1   1      148.30      214.85     22.67 o 
   7   1   1       40.17       62.77     16.86 o 
   8   1   1        0.96        0.00      5.54 o 
   9   1   1        2.66       12.08      7.27 o 
  10   1   1        1.87        0.00      6.92 o 
 -10   2   1        6.95        0.00      6.43 o 
  -9   2   1        1.62        0.00      7.22 o 
  -8   2   1        2.32        0.00      6.20 o 
  -7   2   1      260.42      298.34     38.72 o 
  -6   2   1       40.29       36.92      7.68 o 
  -5   2   1        4.15        0.00      4.93 o 
  -4   2   1        4.43        3.48      3.47 o 
  -3   2   1      111.17      100.27     11.23 o 
  -2   2   1     1911.85     1857.28     41.46 o 
  -1   2   1    31095.91    29033.32    912.06 o 
   0   2   1       56.91       47.61      5.57 o 
   1   2   1     1636.74     1496.85     36.35 o 
   2   2   1      994.61      950.90     29.55 o 
   3   2   1     1852.96     1872.15     42.97 o 
   4   2   1       60.96       79.32     13.95 o 
   5   2   1      196.67      189.55     18.87 o 
   6   2   1        1.41        1.14      4.58 o 
   7   2   1        2.98        0.91      6.27 o 
   8   2   1        2.55       14.36      8.23 o 
   9   2   1        0.34        1.66      7.15 o 
  10   2   1        1.50        6.08      7.70 o 
 -10   3   1        0.05        2.53     10.54 o 
  -9   3   1        1.16        0.00      5.60 o 
  -8   3   1       65.29       80.16     14.36 o 
  -7   3   1       83.15       69.44     17.74 o 
  -6   3   1       18.53        7.51      5.26 o 
  -5   3   1      119.55      115.76     15.97 o 
  -4   3   1       83.35       98.09     18.15 o 
  -3   3   1      426.72      376.71     28.61 o 
  -2   3   1        7.89        3.79      6.92 o 
  -1   3   1    14848.79    14769.91    315.85 o 
   0   3   1     9435.84     9271.42    198.68 o 
   1   3   1       40.78       40.23      5.05 o 
   2   3   1      402.47      360.40     26.99 o 
   3   3   1       98.86      103.42     12.30 o 
   4   3   1       75.85       76.87     11.22 o 
   5   3   1      202.14      236.09     19.19 o 
   6   3   1      216.06      237.45     32.53 o 
   7   3   1       90.70       96.32     13.09 o 
   8   3   1        0.33        0.00      6.97 o 
   9   3   1        1.38        0.00      7.60 o 
  10   3   1        4.45        0.00     12.48 o 
 -10   4   1        3.60        1.17      6.32 o 
  -9   4   1        6.19        1.67      6.76 o 
  -8   4   1        8.70        1.23      6.85 o 
  -7   4   1      136.77      146.76     17.51 o 
  -6   4   1        1.53        4.95      7.58 o 
  -5   4   1        2.68        1.68      6.07 o 
  -4   4   1      171.76      169.48     26.19 o 
  -3   4   1      510.93      515.02     24.83 o 
  -2   4   1       16.22       24.94      5.10 o 
  -1   4   1     1669.69     1658.40     38.79 o 
   0   4   1      211.34      199.14     19.60 o 
   1   4   1      412.19      362.59     25.86 o 
   2   4   1       37.89       43.22      6.84 o 
   3   4   1      597.14      565.65     35.84 o 
   4   4   1       24.58       12.25      5.45 o 
   5   4   1      231.87      225.61     30.18 o 
   6   4   1        8.56        9.48      5.29 o 
   7   4   1       82.70       91.69     16.20 o 
   8   4   1        8.35        5.64      6.35 o 
   9   4   1        1.12        0.00      4.84 o 
  10   4   1        4.41        0.00     11.92 o 
 -10   5   1        0.01        0.00      7.03 o 
  -9   5   1       14.10        9.60     14.31 o 
  -8   5   1        4.35        2.40      5.27 o 
  -7   5   1       19.44        5.49      6.35 o 
  -6   5   1      125.25      130.99     15.82 o 
  -5   5   1       54.09       45.37     10.51 o 
  -4   5   1        3.16        0.00      4.98 o 
  -3   5   1     1424.34     1515.54    151.48 o 
  -2   5   1     1705.43     1719.00     74.83 o 
  -1   5   1      871.83      850.47     33.87 o 
   0   5   1     2187.11     2346.26     89.51 o 
   1   5   1      218.57      218.06     19.55 o 
   2   5   1      608.65      631.45     25.72 o 
   3   5   1       38.61       64.11     10.78 o 
   4   5   1       82.98       79.31     12.84 o 
   5   5   1        0.27        0.00      2.34 o 
   6   5   1      204.95      183.52     21.21 o 
   7   5   1       26.42       27.57      8.39 o 
   8   5   1        4.52        3.52      8.04 o 
   9   5   1        0.14        0.00     11.22 o 
  -9   6   1       11.06        3.63     15.18 o 
  -8   6   1        6.22        0.24      9.65 o 
  -7   6   1       21.51       16.45      7.29 o 
  -6   6   1       18.29       15.51      7.50 o 
  -5   6   1        1.24        0.00      5.70 o 
  -4   6   1       22.34       21.85      9.19 o 
  -3   6   1      101.30      123.86     18.49 o 
  -2   6   1       20.88       24.00      7.69 o 
  -1   6   1      266.71      227.14     20.65 o 
   0   6   1       64.29       65.19     11.46 o 
   1   6   1       82.93       81.94     12.13 o 
   2   6   1       12.91       10.19      6.50 o 
   3   6   1        5.30        0.00     10.31 o 
   4   6   1        0.27        0.00      9.21 o 
   5   6   1       46.75       58.37     11.45 o 
   6   6   1       37.95       80.48     15.62 o 
   7   6   1       54.44       51.26     14.07 o 
   8   6   1        1.44        0.00     11.02 o 
   9   6   1        4.26        0.00     10.44 o 
  -8   7   1        0.00        0.00     15.39 o 
  -7   7   1       48.47       79.21     20.73 o 
  -6   7   1      112.59      141.35     28.53 o 
  -5   7   1        0.03        0.00     10.56 o 
  -4   7   1       28.61       65.97     13.60 o 
  -3   7   1       16.62        6.42      7.98 o 
  -2   7   1       81.67      115.47     17.03 o 
  -1   7   1       11.51        9.68      6.84 o 
   0   7   1       64.65       94.75     18.75 o 
   1   7   1       15.70       10.07      8.41 o 
   2   7   1      109.93      116.26     15.04 o 
   3   7   1       37.58       36.63     12.43 o 
   4   7   1        0.17        0.00      7.00 o 
   5   7   1        8.79       10.53     11.61 o 
   6   7   1       58.15       71.45     14.93 o 
   7   7   1        0.10        0.00      7.38 o 
   8   7   1       11.55       13.98      7.43 o 
  -8   8   1        0.00       23.68     17.94 o 
  -7   8   1        0.40        0.00     12.06 o 
  -6   8   1        0.82        8.86     14.99 o 
  -5   8   1       52.97       61.89     19.39 o 
  -4   8   1        6.99       15.80     14.28 o 
  -3   8   1       16.56       11.44     11.83 o 
  -2   8   1        4.01        0.00      4.41 o 
  -1   8   1        7.38        7.84     15.32 o 
   0   8   1        7.19        8.21     12.35 o 
   1   8   1        2.01        0.00      7.34 o 
   2   8   1       15.36       17.31     14.28 o 
   3   8   1        2.67        0.00     10.31 o 
   4   8   1        8.88        0.00      8.19 o 
   5   8   1        4.56        0.00     11.36 o 
   6   8   1        1.75        0.00      9.31 o 
   7   8   1        3.94        0.00     14.54 o 
   8   8   1        0.23        0.00     16.71 o 
  -7   9   1        1.49        1.41     12.35 o 
  -6   9   1        0.22        0.00     14.13 o 
  -5   9   1        5.55        0.00     15.31 o 
  -4   9   1       10.32       32.93     19.18 o 
  -3   9   1       23.63       17.03      9.80 o 
  -2   9   1        5.93        0.00      8.85 o 
  -1   9   1        5.04        0.00      8.04 o 
   0   9   1        1.97        0.00      7.02 o 
   1   9   1       21.29        2.79      8.23 o 
   2   9   1        8.96        6.56      5.56 o 
   3   9   1       34.12       78.90     22.40 o 
   4   9   1        3.66        0.00     14.27 o 
   5   9   1        2.81        0.00     11.03 o 
   6   9   1        2.44       24.08     17.74 o 
   7   9   1        0.10        0.00     14.91 o 
  -5  10   1        1.21        0.00     17.37 o 
  -4  10   1        5.15       10.54     35.14 o 
  -3  10   1        0.50        8.34     11.39 o 
  -2  10   1        2.33        0.00      8.90 o 
  -1  10   1       17.21        7.69     15.76 o 
   0  10   1        3.22        5.84     12.61 o 
   1  10   1        0.00        0.00     10.15 o 
   2  10   1        1.35        0.65      8.04 o 
   3  10   1        2.23       17.18     20.02 o 
   4  10   1        0.03        0.00     13.14 o 
   5  10   1        0.19        8.54     23.82 o 
  -4  11   1        0.87       18.39     23.72 o 
  -3  11   1        0.07        0.00     14.07 o 
  -2  11   1        7.65        0.00      9.69 o 
  -1  11   1        5.28        0.00     12.45 o 
   0  11   1        0.52        3.30      6.84 o 
   1  11   1        1.01        0.00      6.69 o 
   2  11   1        5.78        0.00     18.38 o 
   3  11   1        6.60       26.07     16.51 o 
   4  11   1        0.48       18.92     13.93 o 
 -10   0   2        2.87        8.53     16.65 o 
  -8   0   2      346.05      424.13     80.76 o 
  -6   0   2       20.95       29.82     18.30 o 
  -4   0   2       17.38       19.49      7.46 o 
  -2   0   2      538.35      501.83     41.76 o 
   0   0   2      165.31        1.20     18.02 o 
   2   0   2    15317.07    15630.39    447.20 o 
   4   0   2       10.03       16.51      5.64 o 
   6   0   2        4.17       10.01     12.54 o 
   8   0   2        8.56       25.76     14.36 o 
  10   0   2        1.51        8.15     14.61 o 
 -11   1   2        2.47        0.00      7.97 o 
 -10   1   2        0.00        0.00      6.22 o 
  -9   1   2       41.64       26.99     23.64 o 
  -8   1   2        0.33        0.00      7.35 o 
  -7   1   2       97.22      149.87     20.72 o 
  -6   1   2       26.36       16.93      8.86 o 
  -5   1   2      259.07      281.51     27.74 o 
  -4   1   2        2.96        0.00      2.69 o 
  -3   1   2       87.42       76.51      8.82 o 
  -2   1   2     1752.85     1793.56     37.83 o 
  -1   1   2     6569.29     6473.12    133.18 o 
   0   1   2      392.98      390.64     23.38 o 
   1   1   2     5954.97     5742.93    136.36 o 
   2   1   2      459.89      513.15     30.76 o 
   3   1   2     1021.47      987.17     24.55 o 
   4   1   2      104.59       95.00     11.30 o 
   5   1   2      898.20     1027.60     44.77 o 
   6   1   2       16.33       10.55      6.64 o 
   7   1   2       24.01       19.01     11.51 o 
   8   1   2        0.54        0.00      8.46 o 
   9   1   2        0.83        0.30      8.22 o 
  10   1   2        0.01        0.00     11.62 o 
 -10   2   2        1.21       10.14     12.23 o 
  -9   2   2       12.63       21.24      9.24 o 
  -8   2   2      203.00      276.51     42.65 o 
  -7   2   2      100.00      114.55     17.27 o 
  -6   2   2       34.09       31.31      7.87 o 
  -5   2   2       44.97       50.69      9.46 o 
  -4   2   2        0.04        0.00      3.96 o 
  -3   2   2      499.28      499.90     30.31 o 
  -2   2   2     5972.82     5897.02    122.48 o 
  -1   2   2      196.63      174.88     22.99 o 
   0   2   2    13050.69    12884.43    276.32 o 
   1   2   2       34.37       42.26      6.81 o 
   2   2   2      626.51      564.82     35.64 o 
   3   2   2      481.11      430.12     28.48 o 
   4   2   2     1187.48     1356.16     54.22 o 
   5   2   2      251.76      237.04     21.88 o 
   6   2   2      161.65      169.76     23.95 o 
   7   2   2        6.09       10.72      5.30 o 
   8   2   2        0.72        8.19     10.96 o 
   9   2   2       14.39       17.66      7.68 o 
  10   2   2        0.84        0.00     11.34 o 
 -10   3   2        0.52        7.78      7.25 o 
  -9   3   2        6.91        4.65      7.82 o 
  -8   3   2        2.92        0.23     13.42 o 
  -7   3   2        6.68        0.00      3.80 o 
  -6   3   2        0.66        0.00      4.73 o 
  -5   3   2        0.31        0.00      4.44 o 
  -4   3   2       55.34       61.31     10.79 o 
  -3   3   2     1632.17     1646.80     44.27 o 
  -2   3   2      223.97      202.96     20.95 o 
  -1   3   2       88.91       78.15      9.46 o 
   0   3   2      577.99      518.15     33.47 o 
   1   3   2      320.64      286.91     18.58 o 
   2   3   2      320.13      316.55     23.39 o 
   3   3   2       64.49       70.44      8.55 o 
   4   3   2       58.99       59.65      9.52 o 
   5   3   2      281.65      344.22     22.65 o 
   6   3   2       30.80       20.49      6.28 o 
   7   3   2        4.79        0.00      6.75 o 
   8   3   2        8.16        8.44      5.62 o 
   9   3   2        0.78        1.09      7.31 o 
  10   3   2        0.80        0.00      6.66 o 
 -10   4   2       10.41        7.50     10.28 o 
  -9   4   2        0.04        0.00     11.02 o 
  -8   4   2        0.00        0.00      6.72 o 
  -7   4   2       34.63       30.53     10.43 o 
  -6   4   2        0.82        0.00      4.46 o 
  -5   4   2        8.00        6.64      7.69 o 
  -4   4   2      290.19      267.69     17.89 o 
  -3   4   2     1179.06     1146.39     46.64 o 
  -2   4   2        4.08        0.00      3.14 o 
  -1   4   2      256.80      270.74     23.65 o 
   0   4   2      414.88      378.58     23.59 o 
   1   4   2        1.67        0.00      4.20 o 
   2   4   2     1616.28     1764.41     70.00 o 
   3   4   2       23.97       14.47      4.98 o 
   4   4   2      117.93      112.31     16.28 o 
   5   4   2        7.58        0.00      5.15 o 
   6   4   2        1.38        0.00      5.33 o 
   7   4   2        8.66        4.82      5.93 o 
   8   4   2        0.52        2.33      4.18 o 
   9   4   2        2.15       15.35      6.96 o 
  10   4   2        0.02        7.52      9.21 o 
 -10   5   2        2.40        0.00      8.41 o 
  -9   5   2        1.76        0.00      9.03 o 
  -8   5   2       21.23       18.78      9.74 o 
  -7   5   2       21.85       43.42      9.40 o 
  -6   5   2        1.03        0.00      6.87 o 
  -5   5   2       89.51      102.66     12.94 o 
  -4   5   2      139.89      169.31     19.74 o 
  -3   5   2      554.60      561.91     36.62 o 
  -2   5   2      392.30      412.78     32.11 o 
  -1   5   2        1.48        0.00      5.72 o 
   0   5   2      637.58      645.87     25.95 o 
   1   5   2      332.11      315.37     30.17 o 
   2   5   2      332.37      361.57     34.96 o 
   3   5   2      233.33      261.99     18.32 o 
   4   5   2       74.62      101.49     16.44 o 
   5   5   2       63.81       53.93     10.83 o 
   6   5   2        1.50        0.00      6.66 o 
   7   5   2       13.37        1.28      5.42 o 
   8   5   2        8.62        6.55     10.01 o 
   9   5   2        7.69        0.00      6.51 o 
  -9   6   2        1.64        0.00      6.52 o 
  -8   6   2       23.93       28.12      9.33 o 
  -7   6   2        7.81        6.93      9.98 o 
  -6   6   2        1.56        1.85      6.08 o 
  -5   6   2        3.56        0.00      9.99 o 
  -4   6   2        8.57        3.77      3.44 o 
  -3   6   2      104.76      117.59     18.66 o 
  -2   6   2      355.38      356.23     22.17 o 
  -1   6   2       16.89       18.82      5.73 o 
   0   6   2      143.13      156.55     18.29 o 
   1   6   2        7.33        9.82      7.66 o 
   2   6   2       27.73       30.11      7.66 o 
   3   6   2      106.15      109.07     20.33 o 
   4   6   2        7.09       33.55      9.98 o 
   5   6   2       44.83       60.34     14.29 o 
   6   6   2       11.74       11.58      9.37 o 
   7   6   2        7.89       14.78      7.77 o 
   8   6   2       14.99        2.07     13.29 o 
   9   6   2        0.25        0.00      9.86 o 
  -8   7   2       10.83       10.39      8.89 o 
  -7   7   2       50.39       30.84     16.22 o 
  -6   7   2       55.03       44.81     12.64 o 
  -5   7   2        1.90        2.53      7.50 o 
  -4   7   2      205.27      214.31     28.44 o 
  -3   7   2       84.40       98.45     13.66 o 
  -2   7   2      237.97      249.09     25.88 o 
  -1   7   2      258.82      255.16     33.50 o 
   0   7   2        0.74        9.59      6.27 o 
   1   7   2       34.75       22.48      8.62 o 
   2   7   2      191.80      184.98     22.72 o 
   3   7   2        7.14        0.00      7.32 o 
   4   7   2       30.13       39.91     11.45 o 
   5   7   2        6.01        0.00      8.69 o 
   6   7   2        1.24       17.44      9.64 o 
   7   7   2        5.66       12.32     11.39 o 
   8   7   2        2.54        0.62      7.62 o 
  -8   8   2        0.00       10.82     14.25 o 
  -7   8   2        1.65        0.00     13.67 o 
  -6   8   2        4.86        3.95      8.15 o 
  -5   8   2        4.90        0.00     11.73 o 
  -4   8   2       85.31      107.51     18.29 o 
  -3   8   2        2.37        0.00     10.99 o 
  -2   8   2       22.52        3.78      9.40 o 
  -1   8   2        2.95        0.00     14.05 o 
   0   8   2       49.46       71.39     12.45 o 
   1   8   2        0.05        8.78      7.53 o 
   2   8   2       12.87       13.99      7.73 o 
   3   8   2       10.98        0.00      7.57 o 
   4   8   2        5.86        0.00      9.18 o 
   5   8   2        3.04        0.00     11.72 o 
   6   8   2       15.99       15.28     11.72 o 
   7   8   2        2.75        0.00     11.39 o 
   8   8   2        5.84        3.57     20.97 o 
  -7   9   2        6.21       18.50     12.68 o 
  -6   9   2        1.81        0.99     18.04 o 
  -5   9   2       10.15       17.71     11.06 o 
  -4   9   2        5.94        0.00     19.29 o 
  -3   9   2       70.47       38.34     31.69 o 
  -2   9   2        5.49        0.98      8.65 o 
  -1   9   2       12.88       19.03     12.36 o 
   0   9   2        7.83        5.70      9.33 o 
   1   9   2        8.03        6.06      7.89 o 
   2   9   2        1.50       21.36     10.47 o 
   3   9   2        0.78        0.00     19.22 o 
   4   9   2        4.51        0.33     14.25 o 
   5   9   2        7.04        0.00     13.45 o 
   6   9   2        5.29        1.27     15.19 o 
   7   9   2        0.04        0.00     11.29 o 
  -5  10   2        4.03        3.21     15.02 o 
  -4  10   2        0.72        0.00     15.75 o 
  -3  10   2        0.01        0.00      4.92 o 
  -2  10   2       39.70       31.18     20.64 o 
  -1  10   2        0.00        0.00     13.49 o 
   0  10   2        3.46        2.28      9.08 o 
   1  10   2       22.41       10.57     17.61 o 
   2  10   2       13.84        0.00     10.11 o 
   3  10   2        0.03        0.00     22.23 o 
   4  10   2       12.51        6.28     23.33 o 
   5  10   2        5.04       32.83     15.65 o 
  -4  11   2        5.60        0.00     31.26 o 
  -3  11   2        2.44        0.00     11.05 o 
  -2  11   2       11.77        0.22     14.26 o 
  -1  11   2        1.60        6.41     16.46 o 
   0  11   2        3.36        6.45     13.68 o 
   1  11   2        0.27        0.00     18.47 o 
   2  11   2        3.50        8.92     15.82 o 
   3  11   2        2.70        3.28     20.25 o 
   4  11   2        0.00        0.00     23.14 o 
 -10   0   3       11.73        9.70     14.11 o 
  -8   0   3       89.85      150.16     28.86 o 
  -6   0   3        2.85        1.36     13.61 o 
  -4   0   3       80.12       79.19     12.50 o 
  -2   0   3     1655.81     1593.87     50.84 o 
   0   0   3     3444.25     3175.36     94.00 o 
   2   0   3    24028.75    23461.93    672.90 o 
   4   0   3      833.14      930.59     47.99 o 
   6   0   3       38.30       31.10      9.80 o 
   8   0   3        9.19        0.00      9.30 o 
  10   0   3       14.81       31.20     16.33 o 
 -10   1   3        0.00        0.00      9.66 o 
  -9   1   3        0.22        0.00     13.88 o 
  -8   1   3       46.53       67.17     14.58 o 
  -7   1   3       52.93       92.77     13.88 o 
  -6   1   3       70.50       95.10     15.57 o 
  -5   1   3      222.97      213.16     20.03 o 
  -4   1   3      510.79      457.32     27.40 o 
  -3   1   3      420.87      380.09     23.50 o 
  -2   1   3     4984.39     4942.05    102.79 o 
  -1   1   3     3583.34     3451.92     71.90 o 
   0   1   3     5336.71     5107.14    106.27 o 
   1   1   3     1302.00     1297.31     30.38 o 
   2   1   3        7.84        5.21      3.27 o 
   3   1   3       63.58       59.52      7.63 o 
   4   1   3     2998.92     3264.46    116.87 o 
   5   1   3      407.74      495.55     28.04 o 
   6   1   3       19.39       11.03      7.68 o 
   7   1   3       26.41       35.50     10.21 o 
   8   1   3        1.08        0.00      6.74 o 
   9   1   3        0.07        0.00      5.41 o 
  10   1   3        0.88        0.00     10.16 o 
 -10   2   3        1.79        0.00     14.54 o 
  -9   2   3        2.13        0.00      8.10 o 
  -8   2   3       20.24        0.00     12.76 o 
  -7   2   3       77.45       82.44     20.57 o 
  -6   2   3       65.14       73.16     15.13 o 
  -5   2   3      164.39      174.33     22.02 o 
  -4   2   3      212.83      227.03     22.05 o 
  -3   2   3       20.06       36.78      5.95 o 
  -2   2   3     1058.67     1041.30     22.69 o 
  -1   2   3      577.73      539.05     32.59 o 
   0   2   3     4910.99     4655.76    100.98 o 
   1   2   3     1528.38     1537.42     34.67 o 
   2   2   3      123.23      101.63     12.17 o 
   3   2   3      500.58      476.77     30.10 o 
   4   2   3     1364.71     1525.02     61.63 o 
   5   2   3        5.09        2.84      3.95 o 
   6   2   3      102.64      116.99     17.44 o 
   7   2   3       10.88        7.56      8.54 o 
   8   2   3       35.61       39.76      9.44 o 
   9   2   3        3.33        0.00      6.24 o 
  10   2   3        1.84        0.71     13.37 o 
 -10   3   3        0.00        0.00      7.72 o 
  -9   3   3       20.61       16.16     12.89 o 
  -8   3   3       48.92       60.23     11.06 o 
  -7   3   3       64.93       48.54     10.33 o 
  -6   3   3       24.74       26.70     10.21 o 
  -5   3   3      310.44      288.21     18.50 o 
  -4   3   3      762.39      736.83     28.91 o 
  -3   3   3      260.31      240.57     23.98 o 
  -2   3   3     2315.22     2459.06     58.34 o 
  -1   3   3     1061.57     1100.70     26.33 o 
   0   3   3       41.66       38.58      5.46 o 
   1   3   3      455.80      432.31     27.64 o 
   2   3   3      482.03      468.99     33.50 o 
   3   3   3       40.03       36.52      6.31 o 
   4   3   3      741.14      786.92     34.19 o 
   5   3   3        1.34        1.44      6.01 o 
   6   3   3        8.11       16.73      5.89 o 
   7   3   3       89.81       93.04     12.33 o 
   8   3   3        0.03        2.81      8.88 o 
   9   3   3        3.76       10.17      8.11 o 
  10   3   3        0.49        0.00     11.04 o 
 -10   4   3        3.69       12.91     14.49 o 
  -9   4   3       26.48        9.60     16.44 o 
  -8   4   3        0.01        0.70      6.41 o 
  -7   4   3      137.22      163.72     18.53 o 
  -6   4   3        5.63        0.00      6.28 o 
  -5   4   3       76.28       61.75     18.97 o 
  -4   4   3      283.72      289.73     19.77 o 
  -3   4   3     1503.54     1531.28     58.42 o 
  -2   4   3       25.58       18.90      7.25 o 
  -1   4   3     1258.47     1280.57     33.09 o 
   0   4   3       70.25       61.45      7.00 o 
   1   4   3        3.64        3.72      5.08 o 
   2   4   3      412.02      409.27     47.04 o 
   3   4   3     1986.66     2243.03     96.60 o 
   4   4   3        0.58        0.00      3.89 o 
   5   4   3       92.04      108.85     16.08 o 
   6   4   3        0.51        0.00      3.35 o 
   7   4   3        3.89        0.08      4.64 o 
   8   4   3        0.09        0.00      5.70 o 
   9   4   3        0.33        0.00      6.93 o 
  10   4   3        0.00        0.00     10.55 o 
  -9   5   3       37.53       32.78     14.50 o 
  -8   5   3       48.75       44.33      9.45 o 
  -7   5   3      136.69      117.10     14.86 o 
  -6   5   3       34.46       27.13     13.45 o 
  -5   5   3       66.98       68.09     11.37 o 
  -4   5   3       16.82       17.02      9.37 o 
  -3   5   3      239.85      243.86     16.93 o 
  -2   5   3      861.50      811.58     33.14 o 
  -1   5   3     1199.62     1262.85     49.05 o 
   0   5   3      278.76      280.47     24.54 o 
   1   5   3      555.55      558.02     23.22 o 
   2   5   3       66.42       88.46     17.49 o 
   3   5   3      286.16      273.72     22.80 o 
   4   5   3       11.06       17.25      7.06 o 
   5   5   3       57.49       56.22     13.11 o 
   6   5   3       39.61       28.66     10.53 o 
   7   5   3        8.90        7.00      8.68 o 
   8   5   3       10.42       11.38     12.36 o 
   9   5   3        0.03        0.00      5.28 o 
  -9   6   3        0.34        0.00      8.93 o 
  -8   6   3        7.12        0.00      7.67 o 
  -7   6   3        0.45        6.02      6.65 o 
  -6   6   3       10.06        6.04      5.51 o 
  -5   6   3      528.27      565.15     81.21 o 
  -4   6   3        0.68        9.47      8.23 o 
  -3   6   3      179.98      158.91     21.01 o 
  -2   6   3        8.74        4.29      6.02 o 
  -1   6   3       61.63       61.29     10.22 o 
   0   6   3       13.63        9.61      6.89 o 
   1   6   3      679.97      664.76     41.42 o 
   2   6   3       74.44      107.60     17.12 o 
   3   6   3      104.96      121.10     19.42 o 
   4   6   3       11.61       16.84      7.59 o 
   5   6   3        2.87        0.00      7.24 o 
   6   6   3       22.83       27.55     11.11 o 
   7   6   3        0.63        5.66      6.18 o 
   8   6   3       11.01        0.00      8.55 o 
   9   6   3        0.03        0.00     12.41 o 
  -8   7   3        2.65        0.00      5.41 o 
  -7   7   3        9.18        7.24     10.04 o 
  -6   7   3        5.77        0.00      8.25 o 
  -5   7   3       88.14       92.03     13.09 o 
  -4   7   3      366.82      395.72     51.43 o 
  -3   7   3        0.88        0.00      7.68 o 
  -2   7   3       95.03      130.10     14.54 o 
  -1   7   3       37.21       38.72      8.84 o 
   0   7   3        3.89        0.00      4.69 o 
   1   7   3       13.76        7.57      7.64 o 
   2   7   3        3.16        0.00      8.28 o 
   3   7   3        3.77        0.00     11.44 o 
   4   7   3       20.27       29.53     10.51 o 
   5   7   3       10.72        7.18      8.66 o 
   6   7   3       45.54       59.21     14.51 o 
   7   7   3        0.56        1.48     11.46 o 
   8   7   3        0.32        0.00      9.71 o 
  -8   8   3        4.58        0.00      9.39 o 
  -7   8   3        0.65        0.00      9.10 o 
  -6   8   3        3.57        0.00      5.74 o 
  -5   8   3       55.51       41.08     15.31 o 
  -4   8   3       11.16       14.45      8.76 o 
  -3   8   3      304.92      298.69     33.24 o 
  -2   8   3        0.09        6.03     11.60 o 
  -1   8   3        2.62        2.71      9.39 o 
   0   8   3        7.83       19.57      9.01 o 
   1   8   3       77.29       91.49     13.09 o 
   2   8   3      105.43      120.51     16.57 o 
   3   8   3       20.12        6.81      9.06 o 
   4   8   3       11.95       18.16      9.79 o 
   5   8   3        5.89        4.63     14.22 o 
   6   8   3        0.09        5.74     11.75 o 
   7   8   3        3.00        0.00     13.64 o 
  -7   9   3        0.07        0.00      8.13 o 
  -6   9   3       33.18        0.00     19.29 o 
  -5   9   3        4.39        0.00      8.62 o 
  -4   9   3        1.99        0.00      6.01 o 
  -3   9   3       13.39       11.95     11.86 o 
  -2   9   3       15.44       16.56     12.60 o 
  -1   9   3        2.36        1.83      6.75 o 
   0   9   3       52.45       36.46      9.29 o 
   1   9   3       27.99       16.46     11.20 o 
   2   9   3        2.79        2.93      9.43 o 
   3   9   3        0.03        4.73     11.42 o 
   4   9   3        0.05       13.61     11.59 o 
   5   9   3        0.03        0.00      8.38 o 
   6   9   3        0.66        0.00      7.20 o 
   7   9   3        0.41        2.37      9.74 o 
  -5  10   3        0.15        0.00      8.93 o 
  -4  10   3       12.19        0.14     11.26 o 
  -3  10   3        7.73        9.12     11.25 o 
  -2  10   3       10.83       10.90      9.54 o 
  -1  10   3       19.29        2.43      9.29 o 
   0  10   3        0.82        0.00     10.02 o 
   1  10   3        0.01        0.00      8.81 o 
   2  10   3        2.53        2.52      6.73 o 
   3  10   3        0.01        0.00     12.13 o 
   4  10   3        0.03        0.00     10.17 o 
   5  10   3        0.04        0.00     14.02 o 
  -4  11   3        0.32        0.00     10.42 o 
  -3  11   3        2.84       32.21     13.06 o 
  -2  11   3        0.00        0.00      9.03 o 
  -1  11   3       16.54       16.50      9.41 o 
   0  11   3        7.27        7.96     15.05 o 
   1  11   3        6.14        0.00     26.14 o 
   2  11   3        0.92       13.32     16.12 o 
   3  11   3        0.01       39.18     16.24 o 
 -10   0   4        1.94        0.00     23.71 o 
  -8   0   4      653.90      763.59    162.74 o 
  -6   0   4       42.87       17.74     10.64 o 
  -4   0   4      836.95      766.41     48.56 o 
  -2   0   4      159.95      142.30     23.75 o 
   0   0   4      770.99      647.32     58.67 o 
   2   0   4     5567.85     5382.50    173.05 o 
   4   0   4     2439.68     2869.39    171.30 o 
   6   0   4       45.56       37.26     12.72 o 
   8   0   4        0.80        0.00      7.49 o 
  10   0   4        0.18        3.36     16.83 o 
 -10   1   4        0.25        0.00     16.87 o 
  -9   1   4       45.89       76.29     21.71 o 
  -8   1   4        8.74        3.31     10.39 o 
  -7   1   4       19.21       11.87     10.31 o 
  -6   1   4        5.76        5.47      4.79 o 
  -5   1   4       65.98       56.25     10.77 o 
  -4   1   4       14.39       12.39      6.45 o 
  -3   1   4     2817.29     3119.04     67.79 o 
  -2   1   4     1204.36     1202.78     28.84 o 
  -1   1   4     5669.82     5290.21    110.11 o 
   0   1   4      790.22      681.13     41.11 o 
   1   1   4       14.03       12.90      3.95 o 
   2   1   4      840.44      901.08     37.93 o 
   3   1   4     2242.43     2398.72     66.62 o 
   4   1   4      562.71      547.65     23.10 o 
   5   1   4      103.45      101.99     14.96 o 
   6   1   4        9.88        4.47      5.39 o 
   7   1   4        4.59        0.98      5.91 o 
   8   1   4       24.61       34.58     13.46 o 
   9   1   4        3.17       14.64      9.69 o 
  10   1   4        0.58        0.00      8.87 o 
 -10   2   4        0.07        0.00      8.39 o 
  -9   2   4        1.29        2.96     11.01 o 
  -8   2   4      197.66      185.59     23.20 o 
  -7   2   4       21.75       20.24      7.24 o 
  -6   2   4      179.55      171.85     23.40 o 
  -5   2   4        9.64        8.51      5.54 o 
  -4   2   4      635.67      640.53     27.24 o 
  -3   2   4       72.92       69.48      7.73 o 
  -2   2   4      385.29      362.18     22.50 o 
  -1   2   4     1498.26     1402.40     33.03 o 
   0   2   4      834.62      803.20     48.57 o 
   1   2   4      295.50      267.06     21.69 o 
   2   2   4       84.30       79.97      9.57 o 
   3   2   4        2.06        1.75      5.70 o 
   4   2   4     2036.93     2337.97     99.07 o 
   5   2   4      342.70      370.24     26.09 o 
   6   2   4      149.67      158.44     21.26 o 
   7   2   4      100.98      125.84     16.05 o 
   8   2   4        2.25        5.00      6.33 o 
   9   2   4        0.18       15.43     10.92 o 
  10   2   4        0.01        0.00      9.06 o 
 -10   3   4        2.36        0.00     18.52 o 
  -9   3   4        9.15        1.75      7.35 o 
  -8   3   4        0.12        0.00      5.09 o 
  -7   3   4       27.89       13.21      8.46 o 
  -6   3   4      225.36      239.60     31.00 o 
  -5   3   4       68.99       97.79     14.41 o 
  -4   3   4       44.85       39.70      8.96 o 
  -3   3   4      424.43      428.28     35.03 o 
  -2   3   4       72.42       76.99      8.90 o 
  -1   3   4      272.84      243.55     22.53 o 
   0   3   4      307.95      285.15     19.11 o 
   1   3   4       79.13       73.70      8.49 o 
   2   3   4      290.96      298.70     20.69 o 
   3   3   4       10.83        5.01      4.03 o 
   4   3   4       12.39        3.64      4.80 o 
   5   3   4       27.45       31.41      7.52 o 
   6   3   4        1.72       16.70      5.97 o 
   7   3   4       57.01       52.46     10.54 o 
   8   3   4        0.21        0.00      4.52 o 
   9   3   4        0.72        0.00      5.37 o 
  10   3   4        0.96        2.35      8.92 o 
 -10   4   4        0.04        0.00     13.67 o 
  -9   4   4        0.24        0.00     12.82 o 
  -8   4   4        3.11        0.00      6.21 o 
  -7   4   4       39.31       31.68      8.29 o 
  -6   4   4      171.25      188.57     18.87 o 
  -5   4   4       24.10       11.56      7.41 o 
  -4   4   4      275.68      291.51     19.22 o 
  -3   4   4       34.03       21.50      7.18 o 
  -2   4   4       19.96       26.36      5.74 o 
  -1   4   4      243.98      236.05     24.29 o 
   0   4   4     1303.96     1278.88     31.09 o 
   1   4   4        0.17        7.12      4.58 o 
   2   4   4       68.77       69.12     12.25 o 
   3   4   4       75.80       73.48     14.79 o 
   4   4   4      371.30      387.41     25.99 o 
   5   4   4        0.10        1.62      5.89 o 
   6   4   4        1.40        0.00      7.70 o 
   7   4   4        4.19        0.00      3.09 o 
   8   4   4       13.38        8.56      6.29 o 
   9   4   4        2.93        1.94      5.14 o 
  10   4   4        0.30        0.00     13.03 o 
  -9   5   4        0.56        0.00      6.06 o 
  -8   5   4        2.38        0.00      5.74 o 
  -7   5   4       66.41       77.53     11.03 o 
  -6   5   4        4.75        0.61      6.28 o 
  -5   5   4       24.59       17.91      8.87 o 
  -4   5   4        8.25        4.01      7.14 o 
  -3   5   4       65.20       52.28      9.15 o 
  -2   5   4      107.34      104.02     16.39 o 
  -1   5   4        1.75        0.00      4.79 o 
   0   5   4        7.20       13.01      4.57 o 
   1   5   4        5.29        3.25      5.65 o 
   2   5   4      120.87      162.08     18.38 o 
   3   5   4       14.03       10.23      7.79 o 
   4   5   4      107.03       90.34     18.26 o 
   5   5   4        8.09        0.00      7.96 o 
   6   5   4        1.91        0.00      4.13 o 
   7   5   4        1.52        0.00      4.89 o 
   8   5   4        0.10        0.00     11.60 o 
   9   5   4        0.04        4.91      6.74 o 
  -9   6   4        0.88        0.00     11.56 o 
  -8   6   4        0.28        0.00      7.38 o 
  -7   6   4        9.78        0.00      7.81 o 
  -6   6   4       58.20       80.88     13.80 o 
  -5   6   4       95.62       92.18     15.00 o 
  -4   6   4      232.98      215.78     22.50 o 
  -3   6   4       12.34        6.32      7.28 o 
  -2   6   4      274.89      278.72     19.84 o 
  -1   6   4        0.33        0.00      6.06 o 
   0   6   4      536.42      504.02     31.56 o 
   1   6   4      375.80      365.76     22.26 o 
   2   6   4       55.84       25.20      9.57 o 
   3   6   4       14.70       18.99     11.23 o 
   4   6   4        8.34        0.16      7.62 o 
   5   6   4        5.61        0.00      7.80 o 
   6   6   4        0.11        0.80      8.51 o 
   7   6   4        1.10        6.76      5.55 o 
   8   6   4        1.23        8.30     15.96 o 
   9   6   4        0.28        0.00     12.19 o 
  -8   7   4        0.01        0.00      7.48 o 
  -7   7   4        5.11        2.34      9.23 o 
  -6   7   4        3.01        0.00      7.63 o 
  -5   7   4      206.46      243.60     27.75 o 
  -4   7   4        7.96        0.00     11.44 o 
  -3   7   4        0.06        1.25      7.39 o 
  -2   7   4       51.06       58.60     11.00 o 
  -1   7   4       16.68       12.46      6.72 o 
   0   7   4      183.95      195.16     25.92 o 
   1   7   4       20.51       14.87      8.41 o 
   2   7   4        7.78        6.06      6.66 o 
   3   7   4        7.53        0.00      7.47 o 
   4   7   4        3.08        3.98      9.96 o 
   5   7   4        3.98        0.00      6.49 o 
   6   7   4        2.18        0.00      5.38 o 
   7   7   4        9.24        7.13      8.00 o 
   8   7   4        0.62        8.28      7.88 o 
  -8   8   4        0.20        0.00      8.49 o 
  -7   8   4        3.63        0.00      9.33 o 
  -6   8   4       54.90       24.06     11.45 o 
  -5   8   4       24.07        6.84     11.12 o 
  -4   8   4        0.64        0.00      6.14 o 
  -3   8   4       14.21       41.06     10.76 o 
  -2   8   4      564.50      604.70     67.01 o 
  -1   8   4       24.13       33.71     10.80 o 
   0   8   4        5.08        0.00      7.12 o 
   1   8   4       58.37       80.50     11.41 o 
   2   8   4       11.62        7.54     13.62 o 
   3   8   4       34.10       55.14     12.95 o 
   4   8   4        5.87        7.51     10.22 o 
   5   8   4        4.96        0.00      8.40 o 
   6   8   4        0.00        0.00      8.94 o 
   7   8   4        4.33        0.00      9.25 o 
  -7   9   4        5.51        6.51     10.01 o 
  -6   9   4        1.12        0.00     14.72 o 
  -5   9   4       15.24        3.86      7.48 o 
  -4   9   4        2.14        0.00      8.97 o 
  -3   9   4       16.57       11.69     10.92 o 
  -2   9   4       36.74       50.96     11.73 o 
  -1   9   4        6.39       12.83     11.18 o 
   0   9   4        0.00        0.00      4.99 o 
   1   9   4        3.40        1.96     10.25 o 
   2   9   4       11.43       24.30     13.30 o 
   3   9   4       11.78        0.00     11.92 o 
   4   9   4        2.62        0.00     12.40 o 
   5   9   4       22.06       27.85     14.55 o 
   6   9   4        0.91        0.00     11.46 o 
  -5  10   4        0.31        0.00     19.56 o 
  -4  10   4       17.41        0.05     10.03 o 
  -3  10   4       11.96        9.69      6.41 o 
  -2  10   4        0.22        8.10     11.93 o 
  -1  10   4        1.31        0.00      9.53 o 
   0  10   4        3.22        0.00     13.61 o 
   1  10   4        1.44        0.99     11.94 o 
   2  10   4       11.08        0.00     15.17 o 
   3  10   4        3.50        0.00      9.58 o 
   4  10   4        0.12        0.00     10.45 o 
   5  10   4        2.14       15.04     11.41 o 
  -3  11   4       11.99        3.29     14.19 o 
  -2  11   4        7.08        6.00     16.53 o 
  -1  11   4       10.50        0.00      8.03 o 
   0  11   4        3.04        0.00      8.40 o 
   1  11   4        1.20        0.00      7.33 o 
   2  11   4        0.26        0.00      9.40 o 
   3  11   4        0.00        8.51     10.65 o 
 -10   0   5        0.22        0.00     11.41 o 
  -8   0   5        0.90        0.00     24.62 o 
  -6   0   5       23.92       14.12      7.97 o 
  -4   0   5      233.62      225.84     29.18 o 
  -2   0   5      310.53      281.44     25.87 o 
   0   0   5      553.76      531.08     45.21 o 
   2   0   5     3224.65     2897.07    143.67 o 
   4   0   5       21.46       18.85      6.22 o 
   6   0   5      135.08      165.11     29.90 o 
   8   0   5        5.40       16.31     20.37 o 
  10   0   5        0.97        7.59     14.89 o 
 -10   1   5        0.11        0.00      8.59 o 
  -9   1   5        0.02        0.00      7.20 o 
  -8   1   5       12.33        7.75      8.26 o 
  -7   1   5       23.52       34.84      9.02 o 
  -6   1   5       59.45       67.64     12.97 o 
  -5   1   5       24.76       36.35      8.24 o 
  -4   1   5        0.16        0.00      4.45 o 
  -3   1   5      779.79      793.49     47.24 o 
  -2   1   5       91.82       89.19     11.03 o 
  -1   1   5      245.61      243.12     21.53 o 
   0   1   5        4.29        0.55      3.47 o 
   1   1   5      190.41      179.86     23.68 o 
   2   1   5       15.46       12.72      4.34 o 
   3   1   5      255.67      291.07     21.03 o 
   4   1   5       17.27       26.44      5.17 o 
   5   1   5      194.85      211.89     21.15 o 
   6   1   5      188.91      214.85     27.74 o 
   7   1   5        2.96        0.00      4.81 o 
   8   1   5       13.66       16.81      6.88 o 
   9   1   5        0.38        0.00      8.96 o 
  10   1   5        0.00        2.38     11.25 o 
 -10   2   5        0.00        0.00     10.78 o 
  -9   2   5       48.43      100.57     25.46 o 
  -8   2   5       30.03       21.98      8.82 o 
  -7   2   5       16.60        7.93     12.29 o 
  -6   2   5       50.53       56.36     11.31 o 
  -5   2   5       52.37       64.84     12.00 o 
  -4   2   5      142.25      169.00     30.48 o 
  -3   2   5      100.13      111.59     12.74 o 
  -2   2   5      130.78      125.01     14.03 o 
  -1   2   5        1.07        0.00      5.79 o 
   0   2   5      777.61      713.69     41.62 o 
   1   2   5      611.00      659.23     39.99 o 
   2   2   5        0.03        0.00      3.35 o 
   3   2   5        0.01        0.00      5.05 o 
   4   2   5       82.93       64.68     11.67 o 
   5   2   5      353.16      370.01     24.23 o 
   6   2   5        5.45        4.32      5.40 o 
   7   2   5       40.88       46.64      9.35 o 
   8   2   5       19.11        4.00      8.63 o 
   9   2   5        1.93        1.75      4.37 o 
  10   2   5       11.09       19.83     11.11 o 
 -10   3   5        3.65        1.13     14.52 o 
  -9   3   5       20.98       28.27      9.63 o 
  -8   3   5       59.75       65.05     13.30 o 
  -7   3   5        0.84        0.00      8.91 o 
  -6   3   5        2.88        2.24      5.08 o 
  -5   3   5      402.46      400.00     25.18 o 
  -4   3   5     1104.10     1218.11     47.58 o 
  -3   3   5      265.06      308.23     27.34 o 
  -2   3   5     1418.04     1477.60     34.18 o 
  -1   3   5      310.99      297.38     21.14 o 
   0   3   5     1440.16     1441.07     31.94 o 
   1   3   5       42.93       40.95      6.65 o 
   2   3   5       17.37       18.30      6.03 o 
   3   3   5      195.79      200.09     19.25 o 
   4   3   5      433.25      474.78     29.56 o 
   5   3   5       38.20       26.97      7.10 o 
   6   3   5        5.25        5.97      5.50 o 
   7   3   5       84.15       97.06     14.10 o 
   8   3   5       10.84        4.55      6.89 o 
   9   3   5        0.43        5.42      7.33 o 
  10   3   5        0.92        4.97     10.01 o 
 -10   4   5        2.28        0.00      8.40 o 
  -9   4   5       18.39        6.51     10.56 o 
  -8   4   5        0.11        1.95      6.68 o 
  -7   4   5        0.14        0.00      7.51 o 
  -6   4   5       60.81       32.55     12.93 o 
  -5   4   5        2.02        0.00      6.06 o 
  -4   4   5        1.32        0.00      6.78 o 
  -3   4   5        6.59        1.26      4.33 o 
  -2   4   5       35.23       24.58      8.12 o 
  -1   4   5     1072.73     1073.36     41.12 o 
   0   4   5      175.27      184.80     20.32 o 
   1   4   5        3.47        0.00      5.79 o 
   2   4   5      116.74      120.07     18.19 o 
   3   4   5        0.11        0.00      5.81 o 
   4   4   5       29.79       22.06      8.08 o 
   5   4   5      163.96      186.23     23.95 o 
   6   4   5        0.04        0.00      3.41 o 
   7   4   5       12.00        5.13      9.85 o 
   8   4   5       11.39        8.73      5.67 o 
   9   4   5        5.97        1.76      4.11 o 
  10   4   5        4.56        0.00      8.45 o 
  -9   5   5        0.80        0.00      8.94 o 
  -8   5   5       13.25        1.15     11.83 o 
  -7   5   5       27.56        6.54     12.33 o 
  -6   5   5       88.06       91.42     15.80 o 
  -5   5   5        6.69        3.72      6.03 o 
  -4   5   5        3.29        7.95     10.07 o 
  -3   5   5      215.54      237.48     18.66 o 
  -2   5   5      699.60      678.21     47.68 o 
  -1   5   5       80.26       60.46     12.20 o 
   0   5   5      188.67      185.02     24.14 o 
   1   5   5        8.74        0.00      6.17 o 
   2   5   5      359.15      357.97     25.29 o 
   3   5   5       29.40       22.79      7.94 o 
   4   5   5       72.85      123.55     21.63 o 
   5   5   5       22.90       18.32     11.26 o 
   6   5   5        0.00        0.00      3.52 o 
   7   5   5        0.44        0.00      7.71 o 
   8   5   5        1.43        0.00      5.94 o 
   9   5   5        0.04        0.00      3.42 o 
  -9   6   5        6.43        6.07      8.67 o 
  -8   6   5        0.03        0.00      6.77 o 
  -7   6   5       72.88       76.03     16.05 o 
  -6   6   5        2.66        4.58      5.61 o 
  -5   6   5       86.60      109.82     16.93 o 
  -4   6   5        4.12        0.00      6.55 o 
  -3   6   5      428.97      386.83     62.96 o 
  -2   6   5      104.63      115.64     18.50 o 
  -1   6   5      150.02      156.66     21.35 o 
   0   6   5        3.92        0.00      5.48 o 
   1   6   5      206.41      210.25     17.81 o 
   2   6   5      193.95      223.93     31.43 o 
   3   6   5      212.92      236.32     33.83 o 
   4   6   5        3.95        0.00      6.29 o 
   5   6   5        5.19        0.00      8.31 o 
   6   6   5        9.10       14.45      9.71 o 
   7   6   5       31.18       28.10     16.01 o 
   8   6   5        4.92        0.00      7.98 o 
   9   6   5        0.18        0.00      5.91 o 
  -8   7   5        5.84        0.00      7.93 o 
  -7   7   5        2.37       17.30      9.11 o 
  -6   7   5        0.45        0.00     10.01 o 
  -5   7   5       17.02       12.97     10.39 o 
  -4   7   5      154.32      164.75     17.96 o 
  -3   7   5        0.99        4.16      8.89 o 
  -2   7   5       84.49       91.14     12.32 o 
  -1   7   5        1.20        0.71      8.75 o 
   0   7   5        0.90        0.00      5.59 o 
   1   7   5        3.08        0.00      6.07 o 
   2   7   5        6.72        2.28      7.66 o 
   3   7   5        6.68        0.00      8.75 o 
   4   7   5        5.18        2.33     12.63 o 
   5   7   5        4.50        5.04      5.45 o 
   6   7   5        1.34        3.47      9.00 o 
   7   7   5        1.26        3.93      9.30 o 
   8   7   5        0.26        0.00     13.15 o 
  -7   8   5        1.31        0.00      4.88 o 
  -6   8   5       13.09        8.39     10.93 o 
  -5   8   5        8.55        0.00     11.08 o 
  -4   8   5      104.13       87.63     21.78 o 
  -3   8   5        5.40        0.00      7.42 o 
  -2   8   5       88.91       79.72     14.98 o 
  -1   8   5       25.43       23.20     11.01 o 
   0   8   5       28.48       36.59      9.60 o 
   1   8   5        4.35        5.91      9.51 o 
   2   8   5        4.83        5.66      8.23 o 
   3   8   5        0.79        8.26      7.58 o 
   4   8   5        0.01        2.05      8.67 o 
   5   8   5        6.87        0.00     10.79 o 
   6   8   5        3.50        0.00     10.24 o 
   7   8   5        7.14        0.36      8.64 o 
  -6   9   5        1.42        4.75      9.92 o 
  -5   9   5        8.18        0.00      7.41 o 
  -4   9   5       43.93       51.10     15.08 o 
  -3   9   5        0.60        0.00      8.30 o 
  -2   9   5       37.57       34.76      9.18 o 
  -1   9   5        6.07        0.00      7.09 o 
   0   9   5        2.17        0.00      9.85 o 
   1   9   5        0.00        0.00      9.95 o 
   2   9   5        0.60        3.76      9.57 o 
   3   9   5        9.66        0.00     10.87 o 
   4   9   5        1.49        0.00     10.81 o 
   5   9   5        0.13        0.00      9.85 o 
   6   9   5        9.37        0.00     14.55 o 
  -5  10   5        4.54        7.26     13.32 o 
  -4  10   5       10.87        0.00     14.67 o 
  -3  10   5        4.03        4.09     11.99 o 
  -2  10   5        7.10        7.21     10.31 o 
  -1  10   5       16.33        1.73      9.66 o 
   0  10   5       22.23       37.39     11.48 o 
   1  10   5       26.83       15.44      8.90 o 
   2  10   5        3.28        0.42      8.31 o 
   3  10   5       15.38        0.00     15.07 o 
   4  10   5        0.17        0.00     10.01 o 
   5  10   5        0.23       13.31     10.59 o 
  -3  11   5        7.53       11.15     12.22 o 
  -2  11   5        0.34        0.00     10.36 o 
  -1  11   5        0.21        0.00      9.31 o 
   0  11   5        0.82        0.00     10.35 o 
   1  11   5        2.78        8.54      6.92 o 
   2  11   5        0.79        7.34      9.58 o 
   3  11   5        1.95        0.00      9.99 o 
 -10   0   6        0.04        0.00     11.89 o 
  -8   0   6       17.95       14.50      7.13 o 
  -6   0   6       73.35       95.51     20.28 o 
  -4   0   6      438.52      511.15     43.65 o 
  -2   0   6       57.79       63.70     11.72 o 
   0   0   6       33.36       32.41     10.07 o 
   2   0   6      133.60      145.05     23.54 o 
   4   0   6     2229.86     2677.75    186.29 o 
   6   0   6      196.71      250.73     46.29 o 
   8   0   6       23.71       22.21      8.10 o 
  10   0   6        1.83        0.00     21.72 o 
 -10   1   6        3.69        8.08     15.75 o 
  -9   1   6      132.94      205.75     56.21 o 
  -8   1   6       28.90       25.99     13.08 o 
  -7   1   6       15.27        5.54      7.64 o 
  -6   1   6       25.85       20.77      7.06 o 
  -5   1   6       53.42       56.34     11.29 o 
  -4   1   6      144.63      172.83     18.60 o 
  -3   1   6     2305.51     2473.74     55.36 o 
  -2   1   6     2476.95     2542.15     56.23 o 
  -1   1   6      989.72      955.16     28.40 o 
   0   1   6     3359.50     3455.74     78.22 o 
   1   1   6       74.12       74.06      9.31 o 
   2   1   6       14.39        6.05      4.78 o 
   3   1   6        1.87        0.00      3.39 o 
   4   1   6      179.38      208.40     20.35 o 
   5   1   6       41.32       50.48     10.02 o 
   6   1   6      187.42      185.98     23.97 o 
   7   1   6        0.52        0.00      3.23 o 
   8   1   6       22.66        9.44      7.27 o 
   9   1   6       10.21        1.20      6.86 o 
  10   1   6        0.35        0.00      7.84 o 
 -10   2   6        2.23        0.00      9.37 o 
  -9   2   6        0.34        0.00      7.93 o 
  -8   2   6      124.97      150.90     18.94 o 
  -7   2   6      144.68      172.31     22.79 o 
  -6   2   6       27.91       32.19      9.38 o 
  -5   2   6      103.39      129.79     17.85 o 
  -4   2   6       28.01        8.31      8.25 o 
  -3   2   6      206.93      191.56     19.23 o 
  -2   2   6     1272.27     1315.23     29.21 o 
  -1   2   6     2676.92     2768.66     62.51 o 
   0   2   6      169.04      159.64     17.94 o 
   1   2   6      317.36      303.29     20.17 o 
   2   2   6      177.50      189.65     23.03 o 
   3   2   6       51.37       52.75      9.12 o 
   4   2   6       19.29       16.06      4.69 o 
   5   2   6       45.79       45.48      8.25 o 
   6   2   6       74.54       87.85     14.27 o 
   7   2   6       12.36        0.29      5.98 o 
   8   2   6       52.58       15.64     11.22 o 
   9   2   6        0.72        7.22      9.45 o 
  10   2   6        0.59        8.55     10.05 o 
 -10   3   6        3.09        4.57     11.35 o 
  -9   3   6        1.02        0.00      9.25 o 
  -8   3   6       29.65       39.10     12.03 o 
  -7   3   6        1.13        0.00      7.63 o 
  -6   3   6       64.67       61.48     14.21 o 
  -5   3   6        0.00        0.00      9.46 o 
  -4   3   6       31.11       56.18     11.81 o 
  -3   3   6       60.67       62.61     11.04 o 
  -2   3   6      285.74      269.96     25.94 o 
  -1   3   6        6.75        0.00      4.62 o 
   0   3   6       69.65       56.78      7.10 o 
   1   3   6      291.39      279.24     22.06 o 
   2   3   6      319.11      294.63     28.56 o 
   3   3   6      282.03      256.15     24.77 o 
   4   3   6      158.43      213.85     21.81 o 
   5   3   6       36.55       60.86     12.36 o 
   6   3   6      135.06      159.72     16.97 o 
   7   3   6       33.36       11.40     10.17 o 
   8   3   6       13.29       23.65     12.12 o 
   9   3   6        0.09        0.00      6.64 o 
  10   3   6        0.78        0.00      9.43 o 
 -10   4   6        0.00        0.89     11.53 o 
  -9   4   6        0.03        3.31      8.56 o 
  -8   4   6       89.40      121.24     28.35 o 
  -7   4   6       38.81       38.81     10.06 o 
  -6   4   6      186.64      224.16     27.82 o 
  -5   4   6       95.71       94.76     15.41 o 
  -4   4   6        8.85       19.36      7.40 o 
  -3   4   6       47.47       51.20      9.94 o 
  -2   4   6      261.89      269.95     24.18 o 
  -1   4   6       49.81       52.40      9.44 o 
   0   4   6      264.99      253.84     23.26 o 
   1   4   6       62.85       56.26      9.56 o 
   2   4   6       61.29       33.45      8.67 o 
   3   4   6        5.09        4.37      7.01 o 
   4   4   6        0.06        0.00      4.69 o 
   5   4   6       52.97       76.59     12.62 o 
   6   4   6        6.14        2.38      4.64 o 
   7   4   6        0.60        0.00      5.62 o 
   8   4   6        3.51        0.00      5.08 o 
   9   4   6        4.61        0.00      9.55 o 
  -9   5   6        0.68        5.32     12.29 o 
  -8   5   6        0.49        0.00      7.77 o 
  -7   5   6       37.61       37.63      9.90 o 
  -6   5   6        3.07        0.00      8.15 o 
  -5   5   6       38.87       36.91     14.79 o 
  -4   5   6       14.70       12.10      6.90 o 
  -3   5   6       61.11       61.26     10.17 o 
  -2   5   6        9.36       18.16      7.61 o 
  -1   5   6      703.90      659.92     42.47 o 
   0   5   6       11.10       12.88      6.32 o 
   1   5   6      147.56      127.10     17.25 o 
   2   5   6      116.90      108.31     15.80 o 
   3   5   6       25.26       11.38      5.38 o 
   4   5   6       18.94       31.34      8.92 o 
   5   5   6        0.86        0.00      3.76 o 
   6   5   6        5.19        0.00     13.26 o 
   7   5   6        9.84        6.55      5.19 o 
   8   5   6        0.39        1.27      4.55 o 
   9   5   6        0.60        0.00      5.63 o 
  -9   6   6        0.09        0.00      8.56 o 
  -8   6   6        1.44        0.00      9.62 o 
  -7   6   6       11.54       19.20     12.77 o 
  -6   6   6       28.39       35.01     10.64 o 
  -5   6   6      303.32      305.07     33.81 o 
  -4   6   6       56.69       41.76     10.44 o 
  -3   6   6      261.91      281.25     29.70 o 
  -2   6   6        2.20        0.00      7.39 o 
  -1   6   6       10.99        4.88      7.41 o 
   0   6   6       48.78       53.52     11.22 o 
   1   6   6       22.45       17.79      8.89 o 
   2   6   6       23.78       14.69      6.04 o 
   3   6   6        3.07        0.00      5.62 o 
   4   6   6       53.84       66.33     10.80 o 
   5   6   6        5.50       16.51      9.48 o 
   6   6   6        5.32        1.68      9.38 o 
   7   6   6        1.30        0.00     10.34 o 
   8   6   6        0.05        0.00      9.67 o 
  -8   7   6        1.27        0.89      9.19 o 
  -7   7   6        6.29        0.00     11.51 o 
  -6   7   6       20.32       23.42      8.88 o 
  -5   7   6       64.85       78.16     14.81 o 
  -4   7   6       10.74        0.00     11.61 o 
  -3   7   6        0.40        0.00      8.73 o 
  -2   7   6       81.60      123.03     15.62 o 
  -1   7   6       11.62        0.09      5.95 o 
   0   7   6       16.82        3.38      7.11 o 
   1   7   6        4.12        0.00      5.52 o 
   2   7   6       19.24       23.64     10.02 o 
   3   7   6        7.46        8.03      7.08 o 
   4   7   6        1.80        0.00      9.47 o 
   5   7   6       17.95       27.10      9.97 o 
   6   7   6       13.70        2.49      9.84 o 
   7   7   6        0.37        0.00      9.04 o 
   8   7   6        0.49        2.69      8.03 o 
  -7   8   6       14.91       16.03     11.25 o 
  -6   8   6        3.37        0.00     11.51 o 
  -5   8   6       55.26       43.31     18.56 o 
  -4   8   6       54.35       45.63     10.90 o 
  -3   8   6        4.07        0.00      7.28 o 
  -2   8   6        6.34        9.62     13.14 o 
  -1   8   6       67.22       52.03     12.69 o 
   0   8   6      126.08      149.10     18.99 o 
   1   8   6        3.65        0.00      6.88 o 
   2   8   6        0.00        0.00      4.48 o 
   3   8   6        0.01        9.01      7.23 o 
   4   8   6        0.16        0.00     10.94 o 
   5   8   6        3.46        0.00     11.17 o 
   6   8   6        7.21        0.00      8.57 o 
   7   8   6        1.47        0.00      9.66 o 
  -6   9   6        4.74        4.63     24.21 o 
  -5   9   6        0.28        2.65      9.66 o 
  -4   9   6        2.16        0.00     11.00 o 
  -3   9   6        8.96       14.92      9.53 o 
  -2   9   6       10.20        8.14      6.38 o 
  -1   9   6       28.91       13.68      7.34 o 
   0   9   6        2.23        0.00      6.15 o 
   1   9   6       39.39       48.66      9.94 o 
   2   9   6        9.14        4.79     11.24 o 
   3   9   6        0.98        0.00     11.22 o 
   4   9   6       11.48        0.00     13.12 o 
   5   9   6        6.30        0.00      6.95 o 
   6   9   6        2.10        2.68     11.45 o 
  -5  10   6        0.02       14.19     13.10 o 
  -4  10   6        0.18        0.00      7.18 o 
  -3  10   6        0.91        0.00     11.75 o 
  -2  10   6       13.32        0.47     11.57 o 
  -1  10   6        0.06        0.00     21.18 o 
   0  10   6        0.48        0.00     11.04 o 
   1  10   6       11.91        3.89      8.97 o 
   2  10   6        0.03        0.00      9.54 o 
   3  10   6        0.64        0.00     14.26 o 
   4  10   6        2.94        0.00     10.70 o 
   5  10   6        1.44        0.00     12.35 o 
  -3  11   6        0.00        0.00      8.85 o 
  -2  11   6        7.87       18.32     10.89 o 
  -1  11   6        0.18        0.00     10.64 o 
   0  11   6        3.13        0.00     11.36 o 
   1  11   6        0.27        0.67     10.29 o 
   2  11   6        0.46        0.00      9.03 o 
 -10   0   7       10.68        0.00     16.95 o 
  -8   0   7        1.63        9.44     12.90 o 
  -6   0   7       57.01       52.93     13.92 o 
  -4   0   7     1076.44     1134.43     64.79 o 
  -2   0   7      376.20      326.36     31.86 o 
   0   0   7      416.69      391.53     42.79 o 
   2   0   7      584.71      700.30     84.50 o 
   4   0   7      779.70      715.13     95.97 o 
   6   0   7       51.29       61.67     15.49 o 
   8   0   7       27.03       21.48      9.67 o 
  10   0   7        2.34        0.00      9.79 o 
 -10   1   7       18.84       21.72     13.66 o 
  -9   1   7       35.18       12.63     22.37 o 
  -8   1   7       32.47       27.39     10.56 o 
  -7   1   7       73.76      102.92     13.80 o 
  -6   1   7       13.17        7.97      8.10 o 
  -5   1   7       11.23        0.00      7.81 o 
  -4   1   7     1001.12     1025.09     40.76 o 
  -3   1   7       12.05       14.94      4.69 o 
  -2   1   7      527.97      519.84     31.77 o 
  -1   1   7      436.97      347.18     22.45 o 
   0   1   7      402.34      344.99     21.14 o 
   1   1   7      262.23      286.75     22.01 o 
   2   1   7       15.79       29.79      6.14 o 
   3   1   7        3.83        1.53      3.27 o 
   4   1   7        4.06        5.25      4.60 o 
   5   1   7        8.12       13.45      4.82 o 
   6   1   7       17.73       13.68      6.61 o 
   7   1   7        6.83        6.17      3.58 o 
   8   1   7        0.54        0.00      6.36 o 
   9   1   7        4.65        6.40      8.30 o 
  10   1   7        3.61        0.38      5.92 o 
 -10   2   7        0.00        2.70      8.75 o 
  -9   2   7       11.87        7.20     13.52 o 
  -8   2   7        3.37        0.00      6.78 o 
  -7   2   7        1.36        0.00      5.76 o 
  -6   2   7        4.94        0.00      9.09 o 
  -5   2   7       58.17       58.14     10.66 o 
  -4   2   7      194.36      200.92     22.67 o 
  -3   2   7      557.49      604.86     25.99 o 
  -2   2   7      339.58      357.29     21.45 o 
  -1   2   7       50.24       54.00      8.20 o 
   0   2   7       12.08        4.38      5.04 o 
   1   2   7       77.99       73.03      9.71 o 
   2   2   7       80.43       42.22     14.89 o 
   3   2   7      259.75      251.42     24.30 o 
   4   2   7      152.26      175.90     21.35 o 
   5   2   7        0.12        0.00      5.26 o 
   6   2   7       29.93       18.61     12.47 o 
   7   2   7       52.84       61.44     12.52 o 
   8   2   7       26.83        8.00      7.39 o 
   9   2   7       56.03        4.03     13.21 o 
  10   2   7        2.24        0.00      6.98 o 
 -10   3   7       17.94        0.00     18.47 o 
  -9   3   7        0.05        5.15      8.24 o 
  -8   3   7       36.00       32.75     11.24 o 
  -7   3   7        1.64        0.00      5.84 o 
  -6   3   7       31.46       34.34      8.61 o 
  -5   3   7       31.05       30.33      7.76 o 
  -4   3   7      938.42     1048.06     71.42 o 
  -3   3   7     1955.16     2458.90     89.95 o 
  -2   3   7     2186.40     2432.68     99.22 o 
  -1   3   7      875.62      887.27     37.06 o 
   0   3   7       69.39       62.86     11.35 o 
   1   3   7      158.36      171.89     20.01 o 
   2   3   7       18.96       12.40      5.50 o 
   3   3   7      308.74      319.36     29.86 o 
   4   3   7       10.67        5.03      4.78 o 
   5   3   7      153.52      169.75     21.72 o 
   6   3   7        0.07        0.00      3.56 o 
   7   3   7       20.63       18.91      7.07 o 
   8   3   7        1.45        0.00      7.26 o 
   9   3   7        0.18        0.00      5.23 o 
  10   3   7        1.06        0.00      4.97 o 
  -9   4   7       30.42       34.81     10.49 o 
  -8   4   7        0.02        0.00      6.12 o 
  -7   4   7       36.69       50.02     11.16 o 
  -6   4   7       40.43       25.98      8.95 o 
  -5   4   7       32.48       41.62     10.13 o 
  -4   4   7        0.21        0.00      4.96 o 
  -3   4   7      380.03      395.86     26.84 o 
  -2   4   7        2.76        0.82      7.39 o 
  -1   4   7      162.43      181.24     20.41 o 
   0   4   7        1.80        0.00      5.33 o 
   1   4   7        1.73        4.78      7.16 o 
   2   4   7      221.30      220.65     21.28 o 
   3   4   7        5.49        7.20      5.96 o 
   4   4   7       93.86       94.21     16.75 o 
   5   4   7       59.35       77.90     14.06 o 
   6   4   7        0.25        0.00      6.50 o 
   7   4   7        1.58        0.00      4.44 o 
   8   4   7        0.01        3.36      7.56 o 
   9   4   7        5.61        0.57      3.57 o 
  -9   5   7        2.22        1.28      7.82 o 
  -8   5   7        2.81        0.23     19.85 o 
  -7   5   7       25.61       28.62      8.71 o 
  -6   5   7       14.66        0.00      9.18 o 
  -5   5   7      233.90      230.46     28.90 o 
  -4   5   7        0.47        0.00      9.36 o 
  -3   5   7       37.15       19.87     10.58 o 
  -2   5   7      176.26      211.64     19.85 o 
  -1   5   7      215.48      250.94     19.71 o 
   0   5   7       74.24       74.48     11.71 o 
   1   5   7      140.07      135.29     18.07 o 
   2   5   7       12.69       11.02      4.78 o 
   3   5   7       21.30       14.18      6.94 o 
   4   5   7       21.29        6.95      7.62 o 
   5   5   7      133.23      146.69     18.95 o 
   6   5   7        7.69        6.34      5.11 o 
   7   5   7        0.24        0.00      7.47 o 
   8   5   7        0.55        0.00      5.02 o 
   9   5   7        0.07        1.26     11.44 o 
  -9   6   7        3.42        0.00     15.10 o 
  -8   6   7        0.08        0.00      8.54 o 
  -7   6   7       19.28        6.80      8.91 o 
  -6   6   7        3.81        8.39     12.07 o 
  -5   6   7       18.27       17.63     14.21 o 
  -4   6   7        0.17        3.94      9.16 o 
  -3   6   7        3.47        0.21      6.54 o 
  -2   6   7       11.89        1.31      6.79 o 
  -1   6   7       89.75      134.11     22.21 o 
   0   6   7       16.05       11.80      7.44 o 
   1   6   7      101.35       92.21     16.07 o 
   2   6   7        9.93       14.11     10.56 o 
   3   6   7        1.31        3.89      9.84 o 
   4   6   7        0.00        0.00      6.01 o 
   5   6   7        4.58        0.00      7.81 o 
   6   6   7       18.94       24.07      9.13 o 
   7   6   7        0.05        0.00      7.52 o 
   8   6   7        1.60        0.57      5.14 o 
  -8   7   7        3.14        7.53     11.32 o 
  -7   7   7        2.44        8.13      6.16 o 
  -6   7   7       27.06        9.37     12.96 o 
  -5   7   7        5.17        0.00      8.89 o 
  -4   7   7       10.49        0.63      9.00 o 
  -3   7   7      144.13      152.34     17.02 o 
  -2   7   7      603.82      595.12     74.51 o 
  -1   7   7       75.14       97.99     15.65 o 
   0   7   7       55.60       62.00     13.83 o 
   1   7   7       22.96       16.92      8.17 o 
   2   7   7        9.57        2.07      6.11 o 
   3   7   7        9.24        3.94     14.24 o 
   4   7   7       20.89       19.20      8.76 o 
   5   7   7        0.83        0.84      6.05 o 
   6   7   7       31.72       34.98     11.13 o 
   7   7   7        2.84        0.18     11.58 o 
   8   7   7        0.96        1.23      8.12 o 
  -7   8   7        1.30        0.00     25.67 o 
  -6   8   7       10.77        3.84     10.68 o 
  -5   8   7        0.12        0.00     10.20 o 
  -4   8   7       70.34       54.93     18.13 o 
  -3   8   7        2.25        6.90      7.10 o 
  -2   8   7        0.19        0.00      7.49 o 
  -1   8   7       73.82      104.37     14.50 o 
   0   8   7       33.61       23.35      8.37 o 
   1   8   7        0.98        0.00      6.24 o 
   2   8   7        2.89       18.38     16.97 o 
   3   8   7        6.89        0.00     10.08 o 
   4   8   7        2.50        0.00      8.42 o 
   5   8   7        1.20        0.00      7.70 o 
   6   8   7        0.01        0.00     10.22 o 
   7   8   7        0.84        7.92      6.24 o 
  -6   9   7        2.63        0.00     10.90 o 
  -5   9   7        0.02        0.00     12.24 o 
  -4   9   7        9.04        0.00      8.02 o 
  -3   9   7        5.95        0.00     11.62 o 
  -2   9   7        7.39        0.97     10.78 o 
  -1   9   7       24.46       27.61     11.50 o 
   0   9   7       10.00        8.81     10.34 o 
   1   9   7        1.89        0.00      9.33 o 
   2   9   7       11.41        1.83     15.49 o 
   3   9   7        2.46        0.00     10.07 o 
   4   9   7        4.03        0.00     14.73 o 
   5   9   7        6.86        3.90     11.67 o 
   6   9   7        0.51        0.00      8.86 o 
  -5  10   7        0.18        0.00     10.84 o 
  -4  10   7        2.94        4.44     10.05 o 
  -3  10   7        0.22        0.00      6.40 o 
  -2  10   7        0.04        0.00      9.39 o 
  -1  10   7       16.42        8.24      7.78 o 
   0  10   7        0.00        0.00      8.60 o 
   1  10   7        7.29        0.00     14.42 o 
   2  10   7        2.30        0.00      8.95 o 
   3  10   7        0.14        0.00     12.21 o 
   4  10   7        0.02        0.00     12.04 o 
  -2  11   7        4.02        0.00     16.32 o 
  -1  11   7        0.06        0.00      9.27 o 
   0  11   7        0.25        0.00      8.48 o 
   1  11   7        0.01       12.03      8.32 o 
   2  11   7        0.43        0.00     16.39 o 
 -10   0   8        1.56        0.00     23.69 o 
  -8   0   8       22.29       30.30     13.77 o 
  -6   0   8      213.95      258.31     37.47 o 
  -4   0   8     2061.40     2612.84    130.11 o 
  -2   0   8      529.95      467.50     67.97 o 
   0   0   8      601.88      520.09     45.71 o 
   2   0   8     6192.78     7268.96    607.57 o 
   4   0   8      107.86      140.52     28.89 o 
   6   0   8       11.03        9.60      6.39 o 
   8   0   8      192.01       62.71     56.28 o 
  10   0   8        0.96        0.00      6.07 o 
 -10   1   8        0.22        0.00     16.89 o 
  -9   1   8        1.03        0.03      8.00 o 
  -8   1   8       22.98       11.07      6.57 o 
  -7   1   8        1.61        0.00      7.65 o 
  -6   1   8        7.95       15.24      7.41 o 
  -5   1   8      156.40      174.22     24.42 o 
  -4   1   8        7.97        7.20      7.06 o 
  -3   1   8      433.19      438.14     35.69 o 
  -2   1   8      524.58      472.54     28.10 o 
  -1   1   8       41.52       31.95      6.79 o 
   0   1   8      355.51      319.70     21.95 o 
   1   1   8      328.26      322.95     21.51 o 
   2   1   8       81.48       75.78     14.23 o 
   3   1   8        1.95        0.00      3.63 o 
   4   1   8        1.40        0.00      5.11 o 
   5   1   8       27.75       13.19      7.10 o 
   6   1   8        2.21        0.54      5.05 o 
   7   1   8       67.55       51.28     14.12 o 
   8   1   8       36.75       11.28      9.84 o 
   9   1   8       17.04        1.95      5.95 o 
  10   1   8        1.46        1.32     17.54 o 
 -10   2   8        0.27        5.67     23.47 o 
  -9   2   8        7.81        1.60      8.27 o 
  -8   2   8        0.42        0.00      4.15 o 
  -7   2   8        0.12        2.61      5.52 o 
  -6   2   8       14.14        5.65      7.79 o 
  -5   2   8      342.62      356.66     49.69 o 
  -4   2   8      514.79      522.41     32.75 o 
  -3   2   8      569.98      604.86     26.55 o 
  -2   2   8       22.32       15.30      7.33 o 
  -1   2   8      280.79      271.81     20.75 o 
   0   2   8      610.20      601.53     38.36 o 
   1   2   8       15.63       13.58      5.56 o 
   2   2   8        2.85        6.30      5.38 o 
   3   2   8      371.26      386.16     45.80 o 
   4   2   8      111.00       89.05     16.98 o 
   5   2   8       88.59      104.03     17.56 o 
   6   2   8        0.51        0.00      6.99 o 
   7   2   8        0.09        1.77      3.99 o 
   8   2   8        6.35        0.00      8.94 o 
   9   2   8        1.67        0.66      4.19 o 
  10   2   8        0.45        0.00     10.69 o 
 -10   3   8        0.31        0.00      8.35 o 
  -9   3   8       19.60        6.97      8.76 o 
  -8   3   8       14.00        9.85      8.98 o 
  -7   3   8        0.31        0.00      9.56 o 
  -6   3   8        2.74        0.00      7.98 o 
  -5   3   8       60.11       68.49     12.06 o 
  -4   3   8       50.75       51.35     11.55 o 
  -3   3   8       26.15       36.11      8.89 o 
  -2   3   8      402.52      379.26     36.73 o 
  -1   3   8       91.19       87.24     14.97 o 
   0   3   8       30.93       35.31      7.11 o 
   1   3   8      983.96     1039.42     47.78 o 
   2   3   8      288.42      290.34     25.83 o 
   3   3   8       16.03       13.08      5.26 o 
   4   3   8        1.26        0.00      3.50 o 
   5   3   8       47.49       23.50     10.21 o 
   6   3   8       33.31       41.23      7.96 o 
   7   3   8        7.17        0.00      4.54 o 
   8   3   8       31.11       19.56      7.88 o 
   9   3   8       32.57       17.81     11.33 o 
  -9   4   8        7.33        6.83      8.37 o 
  -8   4   8        3.88        0.00      6.94 o 
  -7   4   8       11.77        6.40     10.95 o 
  -6   4   8       15.12        0.24      7.95 o 
  -5   4   8       13.86       13.22      8.56 o 
  -4   4   8       33.21       62.92     14.16 o 
  -3   4   8       12.09       20.75      7.90 o 
  -2   4   8       42.98       56.03     11.78 o 
  -1   4   8      332.10      311.97     28.91 o 
   0   4   8      103.66       80.15     15.14 o 
   1   4   8       24.12       28.73      6.62 o 
   2   4   8        3.73        3.34      5.17 o 
   3   4   8      202.35      226.24     18.78 o 
   4   4   8       12.08        9.62      6.33 o 
   5   4   8       17.44       28.51      8.19 o 
   6   4   8       17.63       20.55     10.35 o 
   7   4   8       43.49       40.72     11.19 o 
   8   4   8        3.53        1.02      5.95 o 
   9   4   8        1.09        1.99      4.27 o 
  -9   5   8        7.82       11.69      7.87 o 
  -8   5   8        0.05        0.00      6.01 o 
  -7   5   8        2.64        5.48      9.76 o 
  -6   5   8        0.43        3.59      5.42 o 
  -5   5   8        0.03        0.00      5.54 o 
  -4   5   8        0.31        0.00      9.06 o 
  -3   5   8       28.38       23.96      7.84 o 
  -2   5   8       28.25        7.50      7.36 o 
  -1   5   8        8.60        0.00      8.46 o 
   0   5   8        0.12        5.79      5.68 o 
   1   5   8      244.38      246.02     17.80 o 
   2   5   8        0.12        4.10      8.00 o 
   3   5   8       28.90       16.25      7.74 o 
   4   5   8       82.24      114.39     13.29 o 
   5   5   8       31.59       22.77      9.27 o 
   6   5   8        0.64        0.00      5.64 o 
   7   5   8        8.07        8.30      5.78 o 
   8   5   8        5.28        2.19      5.44 o 
   9   5   8        0.69        5.63      7.50 o 
  -8   6   8       18.31        9.81     19.55 o 
  -7   6   8       10.34        0.00     10.94 o 
  -6   6   8        1.52        0.00      9.20 o 
  -5   6   8        6.93        3.88      6.60 o 
  -4   6   8        1.28        6.68      5.23 o 
  -3   6   8       19.33       23.30     11.64 o 
  -2   6   8       30.34       11.78      7.84 o 
  -1   6   8      106.62      118.16     18.73 o 
   0   6   8        4.35        0.00      7.78 o 
   1   6   8       90.27      146.20     16.34 o 
   2   6   8        2.37        0.58      6.10 o 
   3   6   8       52.81       71.20     11.50 o 
   4   6   8        0.17        3.54      9.26 o 
   5   6   8        3.15        7.05      9.47 o 
   6   6   8        0.01        0.00      6.56 o 
   7   6   8        2.81        0.00      9.26 o 
   8   6   8        0.00        0.00      7.75 o 
  -8   7   8        0.62        0.00      7.75 o 
  -7   7   8        1.06        3.15      6.92 o 
  -6   7   8        1.74        0.00     12.21 o 
  -5   7   8        1.85        1.84     16.52 o 
  -4   7   8        6.90       10.66      8.46 o 
  -3   7   8      134.81      156.48     19.63 o 
  -2   7   8      109.78      109.93     14.63 o 
  -1   7   8      189.99      207.40     26.56 o 
   0   7   8        8.88        7.40     13.20 o 
   1   7   8        6.13        5.10      9.11 o 
   2   7   8       29.08       36.99      9.14 o 
   3   7   8        0.03        0.00      6.64 o 
   4   7   8        4.58        0.00      6.89 o 
   5   7   8        5.90        4.48     11.24 o 
   6   7   8        0.06        0.00      5.86 o 
   7   7   8        9.26        7.09      8.35 o 
  -7   8   8        0.47        0.00      8.65 o 
  -6   8   8        7.77        1.64     14.98 o 
  -5   8   8       30.22       47.76     11.46 o 
  -4   8   8       14.55        0.00      7.76 o 
  -3   8   8        4.71        2.13      9.93 o 
  -2   8   8       26.89       52.16     10.99 o 
  -1   8   8       12.86       16.32      9.20 o 
   0   8   8      111.12      108.94     17.17 o 
   1   8   8       26.55       38.34      8.16 o 
   2   8   8        6.67        0.00      9.29 o 
   3   8   8        0.92       13.15     11.62 o 
   4   8   8       33.23       36.79     12.72 o 
   5   8   8        0.08       10.76     11.22 o 
   6   8   8        3.44        0.76     11.98 o 
   7   8   8        7.08        0.09      8.81 o 
  -6   9   8        0.25        1.13      8.67 o 
  -5   9   8        9.69        3.65      9.71 o 
  -4   9   8        4.80        0.00     14.45 o 
  -3   9   8       20.71        6.59     12.48 o 
  -2   9   8        1.57        0.00      9.88 o 
  -1   9   8        5.86        0.88      9.50 o 
   0   9   8       19.14       28.19      9.18 o 
   1   9   8        0.55        3.52     12.64 o 
   2   9   8       62.68       42.99     23.11 o 
   3   9   8        9.41       22.18     11.18 o 
   4   9   8        4.38        0.00     19.06 o 
   5   9   8        0.38       16.53     10.29 o 
  -4  10   8        0.00        9.46     12.81 o 
  -3  10   8        4.96        0.00     10.55 o 
  -2  10   8        0.03        0.00     14.81 o 
  -1  10   8       13.10        9.20     14.73 o 
   0  10   8        0.00       13.17      8.51 o 
   1  10   8        0.13        0.00     10.90 o 
   2  10   8       14.28       23.95     12.84 o 
   3  10   8        9.84       18.58     13.27 o 
   4  10   8        6.52        0.00     17.27 o 
  -1  11   8        2.97        0.09      8.11 o 
   0  11   8        0.45        0.00     10.03 o 
   1  11   8        0.11        4.21     13.32 o 
 -10   0   9       54.83       29.87     52.20 o 
  -8   0   9       88.50       92.03     24.24 o 
  -6   0   9        0.00        0.00      7.79 o 
  -4   0   9      616.23      609.94     55.06 o 
  -2   0   9        1.33        9.22      8.37 o 
   0   0   9      670.44      628.09     60.14 o 
   2   0   9      152.63      217.10     37.12 o 
   4   0   9      281.44      283.18     35.11 o 
   6   0   9        0.71        2.69      3.45 o 
   8   0   9       13.94        3.29      9.46 o 
  10   0   9        0.11       10.50     29.88 o 
 -10   1   9        2.49        0.00     12.96 o 
  -9   1   9       21.84        7.49      8.76 o 
  -8   1   9        4.36        0.00      5.64 o 
  -7   1   9        4.45       14.64      8.40 o 
  -6   1   9       53.42       60.82     12.67 o 
  -5   1   9        0.36        1.69      4.92 o 
  -4   1   9        0.88        0.00      5.12 o 
  -3   1   9        8.33        5.81      6.27 o 
  -2   1   9      540.05      476.19     36.09 o 
  -1   1   9       58.41       47.67      9.98 o 
   0   1   9     1139.06     1131.35     42.01 o 
   1   1   9     2915.36     3250.92    123.98 o 
   2   1   9       47.24       55.05     10.10 o 
   3   1   9      673.33      747.65     51.67 o 
   4   1   9       18.75       34.78      8.98 o 
   5   1   9       30.04       40.15     10.64 o 
   6   1   9       10.34        2.49      5.92 o 
   7   1   9       72.08       75.97     13.94 o 
   8   1   9        8.61        7.05      6.05 o 
   9   1   9        0.63        0.00      3.40 o 
 -10   2   9        1.44        0.00     23.39 o 
  -9   2   9        0.55        0.00      8.90 o 
  -8   2   9       15.44        0.16     12.19 o 
  -7   2   9       13.48       10.66      9.94 o 
  -6   2   9       20.35       34.23      9.71 o 
  -5   2   9      171.33      222.38     29.74 o 
  -4   2   9       65.95       56.98     11.34 o 
  -3   2   9        5.78        8.26      5.48 o 
  -2   2   9      972.31     1089.04     45.33 o 
  -1   2   9       14.18       18.95      5.85 o 
   0   2   9       18.71        5.90      6.34 o 
   1   2   9     1205.95     1347.30     57.61 o 
   2   2   9       11.45        9.19      4.23 o 
   3   2   9      395.86      471.34     38.56 o 
   4   2   9       49.70       62.17     13.21 o 
   5   2   9       50.37       52.38     12.48 o 
   6   2   9      192.14      173.74     23.03 o 
   7   2   9       53.25       27.88     13.18 o 
   8   2   9        0.87        0.00      5.30 o 
   9   2   9        1.58        0.00      4.29 o 
  -9   3   9        0.90        0.70      5.15 o 
  -8   3   9        0.17        7.59      9.87 o 
  -7   3   9        0.42        1.37      6.69 o 
  -6   3   9        2.46        3.06      6.02 o 
  -5   3   9      158.32      202.23     21.82 o 
  -4   3   9        0.30        0.00      7.63 o 
  -3   3   9       10.52        7.30      6.06 o 
  -2   3   9       14.16       13.24      8.63 o 
  -1   3   9        0.16        0.00      6.63 o 
   0   3   9      498.43      543.39     28.05 o 
   1   3   9       12.98       11.51      5.49 o 
   2   3   9      167.36      194.73     19.07 o 
   3   3   9       12.88        6.86      7.32 o 
   4   3   9        2.51        0.00      6.91 o 
   5   3   9        4.73        3.74      4.78 o 
   6   3   9        1.21        0.00      3.40 o 
   7   3   9       42.98       40.81      9.34 o 
   8   3   9       11.31        1.39      5.35 o 
   9   3   9        5.67        0.00      3.18 o 
  -9   4   9        9.28        4.29      9.19 o 
  -8   4   9        4.61       17.09      6.74 o 
  -7   4   9       12.23        1.58      6.14 o 
  -6   4   9       32.60       38.98     11.96 o 
  -5   4   9       40.94       26.45     13.78 o 
  -4   4   9        2.55        0.33      4.87 o 
  -3   4   9        0.92        0.00      4.64 o 
  -2   4   9        4.43       13.83      5.96 o 
  -1   4   9      374.81      371.01     23.53 o 
   0   4   9       19.90       27.43      6.12 o 
   1   4   9      452.13      475.17     34.12 o 
   2   4   9      442.94      484.85     32.07 o 
   3   4   9        2.10        0.00      4.05 o 
   4   4   9        5.86        2.23      5.20 o 
   5   4   9       35.82       27.68      7.97 o 
   6   4   9       98.54      106.98     14.64 o 
   7   4   9       11.57        8.18      5.06 o 
   8   4   9        0.12        1.17      6.93 o 
   9   4   9        0.61        0.00     14.20 o 
  -9   5   9        0.14        0.00      8.67 o 
  -8   5   9        2.43        0.80      9.68 o 
  -7   5   9        0.00        0.00      7.30 o 
  -6   5   9       31.10       24.94     25.93 o 
  -5   5   9        4.88        0.00      7.19 o 
  -4   5   9        4.98        2.75      8.36 o 
  -3   5   9       78.60       88.69     13.52 o 
  -2   5   9       21.22        3.34     10.92 o 
  -1   5   9      123.49      122.26     19.63 o 
   0   5   9       75.18       92.21     14.90 o 
   1   5   9      139.49      140.73     19.28 o 
   2   5   9        9.89        5.02      7.66 o 
   3   5   9       18.21        3.81      9.70 o 
   4   5   9        4.28        0.00     11.25 o 
   5   5   9       82.41      104.60     14.69 o 
   6   5   9       67.24       46.02     12.31 o 
   7   5   9       11.48       10.19      5.38 o 
   8   5   9        2.92        4.07      5.65 o 
  -8   6   9        0.15        0.00      9.44 o 
  -7   6   9        2.49       12.54      7.06 o 
  -6   6   9       47.20       49.88     13.62 o 
  -5   6   9        0.00        0.00      8.56 o 
  -4   6   9       17.65        4.49      9.75 o 
  -3   6   9       18.33       23.66      8.78 o 
  -2   6   9       96.02       90.68     13.45 o 
  -1   6   9      201.88      200.28     21.90 o 
   0   6   9      170.31      187.43     20.12 o 
   1   6   9       48.50       78.02     13.05 o 
   2   6   9      145.18      149.68     25.14 o 
   3   6   9        2.90        0.00      7.29 o 
   4   6   9        8.96        1.21      5.66 o 
   5   6   9        0.24        0.00      5.38 o 
   6   6   9        0.21        0.00     10.35 o 
   7   6   9        3.62        2.57     10.34 o 
   8   6   9        1.99        0.50      9.63 o 
  -8   7   9        0.99        0.00     10.12 o 
  -7   7   9        4.66        0.00      5.90 o 
  -6   7   9        0.44        0.00      7.85 o 
  -5   7   9        2.95        0.00      8.59 o 
  -4   7   9        3.72        0.00      7.81 o 
  -3   7   9      122.74      154.91     19.21 o 
  -2   7   9       16.51       20.67      8.48 o 
  -1   7   9        0.00       11.23      8.83 o 
   0   7   9       40.05       15.76     14.97 o 
   1   7   9       44.73       27.16     15.77 o 
   2   7   9        1.67        0.00      9.22 o 
   3   7   9        1.76        6.29      8.88 o 
   4   7   9       12.57        6.27     12.78 o 
   5   7   9        3.12        7.40     15.12 o 
   6   7   9       21.02       22.71     10.51 o 
   7   7   9        3.99        0.00      5.10 o 
  -7   8   9        0.34        0.00     11.46 o 
  -6   8   9        2.04        6.82     11.36 o 
  -5   8   9       13.79       18.18      7.54 o 
  -4   8   9        2.16        0.00     12.55 o 
  -3   8   9       22.68        9.09     10.54 o 
  -2   8   9      132.52      148.77     28.31 o 
  -1   8   9       31.54       57.77     13.77 o 
   0   8   9      110.15      123.49     17.01 o 
   1   8   9       29.01       17.13     12.08 o 
   2   8   9        0.45        0.42     10.65 o 
   3   8   9        5.08        0.00     10.31 o 
   4   8   9        0.17        0.00     12.23 o 
   5   8   9       16.54       34.37     14.10 o 
   6   8   9        0.28        0.00      8.80 o 
  -5   9   9       15.43       39.69     14.25 o 
  -4   9   9        0.31        0.00     11.85 o 
  -3   9   9        3.41       16.05      8.03 o 
  -2   9   9       42.44       29.14     14.20 o 
  -1   9   9        0.33        0.00     11.58 o 
   0   9   9        9.98        8.05     10.23 o 
   1   9   9        7.15        2.13      7.78 o 
   2   9   9        2.49        9.05      9.80 o 
   3   9   9        9.53        9.39     14.56 o 
   4   9   9        1.21        0.00      8.03 o 
   5   9   9        0.16        0.00     14.04 o 
  -4  10   9        0.70        0.00     14.09 o 
  -3  10   9        0.09        5.88      8.07 o 
  -2  10   9        4.06        0.00      9.99 o 
  -1  10   9        4.84        2.55     13.64 o 
   0  10   9        1.27        0.00      8.23 o 
   1  10   9        1.14        0.00      9.15 o 
   2  10   9        0.02        0.00     11.79 o 
   3  10   9        4.48        9.99     13.29 o 
   4  10   9        0.46        0.00      9.56 o 
 -10   0  10        1.39       21.26     29.19 o 
  -8   0  10        7.93        0.00      5.92 o 
  -6   0  10       47.16       92.15     20.39 o 
  -4   0  10       71.61       80.05     19.05 o 
  -2   0  10        0.65        3.49     12.44 o 
   0   0  10      928.06      948.92     58.58 o 
   2   0  10      212.75      290.25     41.74 o 
   4   0  10      363.32      343.36     75.03 o 
   6   0  10       27.62       13.57     16.07 o 
   8   0  10        0.05        0.00      5.13 o 
 -10   1  10        0.03        0.00     17.74 o 
  -9   1  10       34.58       19.73     17.60 o 
  -8   1  10       12.80        1.35     14.97 o 
  -7   1  10      164.93      182.10     21.14 o 
  -6   1  10       36.38       41.95     10.84 o 
  -5   1  10      102.95      114.35     14.26 o 
  -4   1  10        8.59        1.68      9.46 o 
  -3   1  10       71.71       84.20     13.17 o 
  -2   1  10        2.38        0.00      8.17 o 
  -1   1  10      220.86      254.35     23.72 o 
   0   1  10      133.13      147.26     29.21 o 
   1   1  10      844.41      940.45     38.23 o 
   2   1  10      258.75      289.38     31.38 o 
   3   1  10      197.22      230.11     28.94 o 
   4   1  10        0.54        0.00      5.80 o 
   5   1  10       63.72       62.62     11.70 o 
   6   1  10       87.95       97.36     14.90 o 
   7   1  10      121.78      132.94     26.95 o 
   8   1  10       11.21        5.41      8.90 o 
   9   1  10        0.02        0.00      4.22 o 
  -9   2  10       25.71       22.00     14.51 o 
  -8   2  10       28.62       38.11     11.70 o 
  -7   2  10        9.02        0.46     12.40 o 
  -6   2  10        2.99        0.00      9.03 o 
  -5   2  10       13.82        4.58      9.57 o 
  -4   2  10        5.08        8.56      6.53 o 
  -3   2  10        0.35        0.00      4.59 o 
  -2   2  10      245.72      283.85     26.28 o 
  -1   2  10      204.67      213.55     21.52 o 
   0   2  10     1794.36     2108.25     83.81 o 
   1   2  10        0.58        0.01      6.76 o 
   2   2  10       70.59       82.61     13.61 o 
   3   2  10       14.01        0.00      9.40 o 
   4   2  10       26.39       28.46      8.41 o 
   5   2  10      105.93      102.24     15.91 o 
   6   2  10       74.40       59.78     12.98 o 
   7   2  10        8.15        8.23      4.94 o 
   8   2  10        8.70        1.36      9.16 o 
   9   2  10        5.43        0.00      6.53 o 
  -9   3  10        1.52        1.13     13.36 o 
  -8   3  10        9.64        5.21      9.87 o 
  -7   3  10        0.02        0.00      8.20 o 
  -6   3  10        1.66        0.00      9.05 o 
  -5   3  10        2.04        0.00      8.15 o 
  -4   3  10        0.16        0.00      5.38 o 
  -3   3  10       12.35        2.45     13.10 o 
  -2   3  10       33.78       59.82     12.91 o 
  -1   3  10       21.98       45.85     10.02 o 
   0   3  10     1192.98     1398.28    101.05 o 
   1   3  10      155.42      153.75     22.32 o 
   2   3  10      290.58      321.69     21.66 o 
   3   3  10       12.30        6.61      5.67 o 
   4   3  10       19.47       14.38      8.35 o 
   5   3  10       21.91       14.45     12.52 o 
   6   3  10      125.38      127.99     16.85 o 
   7   3  10       12.07       10.43     10.34 o 
   8   3  10        5.69        2.78      6.39 o 
   9   3  10        3.17        6.23      4.97 o 
  -9   4  10        2.06        0.00      9.60 o 
  -8   4  10       21.43       13.51     12.82 o 
  -7   4  10       48.03       54.88     14.05 o 
  -6   4  10        2.10        0.00      9.76 o 
  -5   4  10        4.30        7.26     10.29 o 
  -4   4  10        1.60        0.00      5.28 o 
  -3   4  10       20.45       13.27     10.71 o 
  -2   4  10        9.23       12.34      7.53 o 
  -1   4  10       43.47       20.70      6.91 o 
   0   4  10      415.29      389.09     25.07 o 
   1   4  10        2.55        3.48      5.41 o 
   2   4  10      144.55      180.48     23.97 o 
   3   4  10        0.01        0.00      7.22 o 
   4   4  10      119.16      133.72     15.24 o 
   5   4  10        2.03        1.74      5.36 o 
   6   4  10        6.98        8.20      8.40 o 
   7   4  10        0.09        0.36      6.34 o 
   8   4  10        1.15        0.00      7.58 o 
   9   4  10        0.78        0.00     15.79 o 
  -9   5  10        2.89        0.00      4.41 o 
  -8   5  10        8.73        0.00      9.92 o 
  -7   5  10        6.81        0.00      7.69 o 
  -6   5  10        4.22        0.04      6.08 o 
  -5   5  10        1.11        4.79      6.88 o 
  -4   5  10       54.26       36.66     10.35 o 
  -3   5  10       12.78        6.64     10.79 o 
  -2   5  10        4.33        0.00      5.85 o 
  -1   5  10        2.15        1.84      5.32 o 
   0   5  10        0.30        0.00      9.18 o 
   1   5  10        1.66        0.16      6.89 o 
   2   5  10        2.26        0.00      9.53 o 
   3   5  10       92.91      104.40     15.04 o 
   4   5  10       96.76      136.20     16.27 o 
   5   5  10      179.32      192.71     24.41 o 
   6   5  10        6.17        2.07      5.68 o 
   7   5  10        5.53        0.00      7.58 o 
   8   5  10        0.39        4.92     11.27 o 
  -8   6  10        0.50        0.00     12.72 o 
  -7   6  10        0.25        0.00     11.60 o 
  -6   6  10        3.26        4.02      7.66 o 
  -5   6  10       38.38       24.99     11.96 o 
  -4   6  10       26.55       33.61     15.74 o 
  -3   6  10        3.69        0.60      7.77 o 
  -2   6  10        0.29        4.08      6.13 o 
  -1   6  10      146.67      134.02     17.81 o 
   0   6  10       23.94       17.87     10.71 o 
   1   6  10       36.28       49.30     11.12 o 
   2   6  10      133.17      153.61     19.02 o 
   3   6  10       15.36       24.09      6.89 o 
   4   6  10        3.05        2.07      5.64 o 
   5   6  10       59.58       25.33     15.90 o 
   6   6  10       11.52        2.30      6.82 o 
   7   6  10        0.46        0.00      7.82 o 
   8   6  10        0.07        0.00     11.46 o 
  -7   7  10        1.07        0.00      7.99 o 
  -6   7  10        8.96        0.00      6.34 o 
  -5   7  10        1.14        0.00      9.19 o 
  -4   7  10        9.76        0.47      8.79 o 
  -3   7  10       14.01        0.00     12.95 o 
  -2   7  10       89.24      113.37     15.63 o 
  -1   7  10        6.73        3.68      9.31 o 
   0   7  10      135.94      168.69     20.89 o 
   1   7  10      119.97      131.66     16.59 o 
   2   7  10       23.91       10.09      6.36 o 
   3   7  10       26.81       24.66     13.51 o 
   4   7  10       23.50        0.85     10.09 o 
   5   7  10        1.30        0.00      6.60 o 
   6   7  10        3.14        4.99     12.68 o 
   7   7  10        6.29        3.82     10.28 o 
  -6   8  10        0.43        0.00      8.60 o 
  -5   8  10        0.50        0.23     11.82 o 
  -4   8  10       17.45       15.24      8.08 o 
  -3   8  10        1.75        0.00      8.34 o 
  -2   8  10       43.97       46.57     13.03 o 
  -1   8  10        7.07       17.64     12.43 o 
   0   8  10        0.29        0.00      9.25 o 
   1   8  10        0.59        8.79      7.98 o 
   2   8  10       13.90        0.02     11.62 o 
   3   8  10        2.60        0.00     10.68 o 
   4   8  10       42.34       30.38     15.83 o 
   5   8  10        2.41        3.57      9.80 o 
   6   8  10        6.76        0.00     11.47 o 
  -5   9  10        0.14        0.73     10.66 o 
  -4   9  10       11.01        5.12      9.27 o 
  -3   9  10        1.00        0.00     18.59 o 
  -2   9  10       39.88       30.91     19.56 o 
  -1   9  10        4.71        1.08     10.25 o 
   0   9  10        1.75        0.00      9.65 o 
   1   9  10        7.16        0.00      5.78 o 
   2   9  10       18.52        0.00     11.20 o 
   3   9  10        0.54        0.00      8.32 o 
   4   9  10       16.23        2.05     10.14 o 
   5   9  10        0.76        0.00     11.99 o 
  -3  10  10        0.09        7.32     13.07 o 
  -2  10  10        2.14        1.15     13.24 o 
  -1  10  10        7.48        1.89     13.80 o 
   0  10  10        1.31       11.46      9.28 o 
   1  10  10        0.90        0.00      6.92 o 
   2  10  10        0.55        0.00      9.97 o 
   3  10  10        0.37        0.00     29.01 o 
  -8   0  11       72.77       98.59     28.42 o 
  -6   0  11      319.60      335.16     53.51 o 
  -4   0  11        3.99        0.00     15.27 o 
  -2   0  11      312.80      326.69     33.01 o 
   0   0  11        4.71        0.00     13.50 o 
   2   0  11      173.80      220.15     29.50 o 
   4   0  11       36.15       42.87     25.60 o 
   6   0  11      140.05      203.63     48.19 o 
   8   0  11        3.43        0.00      5.09 o 
  -9   1  11       13.72       10.71     11.65 o 
  -8   1  11        8.14        0.00     12.90 o 
  -7   1  11       33.74       46.02     12.01 o 
  -6   1  11       20.53        5.92     11.14 o 
  -5   1  11        0.12        0.00      4.79 o 
  -4   1  11       36.60       16.20     11.23 o 
  -3   1  11       70.16       80.55     14.28 o 
  -2   1  11      198.67      177.11     21.23 o 
  -1   1  11      270.20      239.17     22.70 o 
   0   1  11      762.98      778.14     35.01 o 
   1   1  11        3.67        0.00      5.72 o 
   2   1  11      278.05      318.23     23.24 o 
   3   1  11       25.59       19.73     10.20 o 
   4   1  11      151.49      140.97     21.25 o 
   5   1  11       91.48       96.28     21.30 o 
   6   1  11       87.66      106.21     20.08 o 
   7   1  11       14.57        5.56      7.40 o 
   8   1  11        0.69        0.00      9.20 o 
   9   1  11        0.00        1.12      8.37 o 
  -9   2  11        4.58        0.00      4.89 o 
  -8   2  11        8.11       21.17      9.47 o 
  -7   2  11        5.57        0.00     12.86 o 
  -6   2  11       18.10        9.25     10.17 o 
  -5   2  11        4.48        0.00      6.77 o 
  -4   2  11       14.34        3.13      9.98 o 
  -3   2  11       93.77      107.69     16.01 o 
  -2   2  11       70.30       72.75     13.37 o 
  -1   2  11        2.15        0.00      7.92 o 
   0   2  11      127.10      143.15     20.02 o 
   1   2  11        3.52        1.59      3.98 o 
   2   2  11      137.67      152.01     20.72 o 
   3   2  11        5.55        0.00      6.69 o 
   4   2  11        4.07        0.00      8.40 o 
   5   2  11       72.57       74.70     14.08 o 
   6   2  11        2.27        0.00      4.03 o 
   7   2  11        0.45        0.00      4.61 o 
   8   2  11        1.73        7.85      8.10 o 
   9   2  11        0.77        0.00      6.15 o 
  -9   3  11        5.25        0.00      8.09 o 
  -8   3  11        2.42        2.46     13.70 o 
  -7   3  11        0.04        0.00      7.98 o 
  -6   3  11        9.04        0.00     10.90 o 
  -5   3  11        0.46        0.00      7.35 o 
  -4   3  11       11.57       28.96      8.25 o 
  -3   3  11       30.39       20.09      7.66 o 
  -2   3  11        1.93        0.00      4.91 o 
  -1   3  11        0.11        0.00      4.79 o 
   0   3  11       86.44       94.48     13.99 o 
   1   3  11        7.48        3.99      6.64 o 
   2   3  11       60.54       51.32     10.65 o 
   3   3  11       84.39       93.68     15.15 o 
   4   3  11       13.98        0.00      7.02 o 
   5   3  11      185.02      212.00     27.91 o 
   6   3  11      125.50      172.63     23.04 o 
   7   3  11        0.42        5.57     12.33 o 
   8   3  11        0.02        0.00      9.49 o 
   9   3  11        0.13        5.39     11.02 o 
  -9   4  11        2.63        0.00      8.28 o 
  -8   4  11        0.34        0.00     11.94 o 
  -7   4  11       35.34       11.82      7.80 o 
  -6   4  11       59.73       53.29     12.91 o 
  -5   4  11        0.26        0.00      8.50 o 
  -4   4  11       26.43       29.75      9.04 o 
  -3   4  11        3.15       15.06      7.26 o 
  -2   4  11      239.21      235.10     32.14 o 
  -1   4  11      462.46      461.77     74.47 o 
   0   4  11       11.58        7.08      7.92 o 
   1   4  11      152.61      186.86     24.94 o 
   2   4  11       66.89       74.63     15.75 o 
   3   4  11       59.35       80.47     13.32 o 
   4   4  11      166.59      164.09     25.77 o 
   5   4  11      234.87      256.15     32.18 o 
   6   4  11        2.58        0.00     12.56 o 
   7   4  11       11.25        6.80     11.66 o 
   8   4  11        0.90       11.49      7.88 o 
  -8   5  11        1.94        1.93     10.51 o 
  -7   5  11        1.58        0.00      6.57 o 
  -6   5  11        0.15        6.07      6.69 o 
  -5   5  11       58.82       73.07     13.94 o 
  -4   5  11       19.95        7.45     21.35 o 
  -3   5  11       72.69      110.83     15.96 o 
  -2   5  11       15.93       20.23      7.77 o 
  -1   5  11       61.15       88.81     13.75 o 
   0   5  11       81.17       94.85     12.11 o 
   1   5  11        0.96        0.00      6.57 o 
   2   5  11       28.89       46.40     10.85 o 
   3   5  11      301.33      304.62     39.69 o 
   4   5  11       15.07        9.60      6.16 o 
   5   5  11        5.82        5.77      7.65 o 
   6   5  11       27.62        7.39     11.76 o 
   7   5  11        3.08        0.00      8.07 o 
   8   5  11        0.00        0.00     13.57 o 
  -8   6  11        0.48        0.00      7.11 o 
  -7   6  11        1.49        7.01      7.95 o 
  -6   6  11        1.21       11.20     13.29 o 
  -5   6  11        2.33        0.00     11.52 o 
  -4   6  11        6.81        0.00     10.59 o 
  -3   6  11       13.19        4.03      7.82 o 
  -2   6  11        8.87       11.06      8.32 o 
  -1   6  11      146.83      176.03     22.68 o 
   0   6  11        0.04        0.00      8.44 o 
   1   6  11       44.63       46.26     10.51 o 
   2   6  11       52.54       79.27     13.40 o 
   3   6  11      212.18      248.52     28.70 o 
   4   6  11       27.41       21.18      6.37 o 
   5   6  11       57.32       70.20     15.00 o 
   6   6  11        0.00        0.00      6.32 o 
   7   6  11        2.30        1.77     12.27 o 
  -7   7  11        1.48       14.24      8.82 o 
  -6   7  11        1.96        0.00     10.51 o 
  -5   7  11        2.32        0.00     10.56 o 
  -4   7  11        0.18        0.38      6.76 o 
  -3   7  11       25.96       39.95     11.38 o 
  -2   7  11       49.44       49.12     11.19 o 
  -1   7  11       30.16       15.62     12.85 o 
   0   7  11       81.69       66.26     10.31 o 
   1   7  11       45.25       41.17      9.97 o 
   2   7  11        7.24        1.98      5.58 o 
   3   7  11       24.14       13.18     11.66 o 
   4   7  11        9.72        2.21      8.74 o 
   5   7  11        1.84        1.99     14.35 o 
   6   7  11        3.98        0.00     10.13 o 
   7   7  11        1.61        0.00      7.47 o 
  -6   8  11        0.54        0.75     12.08 o 
  -5   8  11        1.59        0.00      7.16 o 
  -4   8  11        0.30        0.00     10.06 o 
  -3   8  11        1.31        4.01     10.61 o 
  -2   8  11       16.79       15.93      9.20 o 
  -1   8  11       69.43       72.97     17.61 o 
   0   8  11       24.12       14.56     11.37 o 
   1   8  11       17.62        7.37      8.95 o 
   2   8  11       22.85        8.35     13.90 o 
   3   8  11       25.26        0.00      8.90 o 
   4   8  11        6.75       11.08      9.64 o 
   5   8  11       16.78        0.00     12.15 o 
   6   8  11        0.07        0.00      8.26 o 
  -5   9  11        0.05        5.90     12.80 o 
  -4   9  11        0.06        0.00     11.41 o 
  -3   9  11       11.26       14.29     11.82 o 
  -2   9  11        1.63       18.98     10.15 o 
  -1   9  11        2.40        0.00     12.51 o 
   0   9  11        4.51        0.00      9.17 o 
   1   9  11        0.69        0.00      8.50 o 
   2   9  11        0.18        0.00      9.69 o 
   3   9  11        1.75        0.00     13.83 o 
   4   9  11        3.89        0.00     12.65 o 
  -3  10  11        1.77       16.03     10.62 o 
  -2  10  11        1.21        0.00     10.67 o 
  -1  10  11        0.08        2.42      9.05 o 
   0  10  11        0.40        0.00      8.81 o 
   1  10  11        0.00        0.00      6.43 o 
   2  10  11        5.82        1.16     14.35 o 
  -8   0  12       38.15       20.61     34.29 o 
  -6   0  12      449.86      476.09     77.58 o 
  -4   0  12        1.13        2.82     16.87 o 
  -2   0  12        9.49       14.30     11.61 o 
   0   0  12      274.70      294.96     28.64 o 
   2   0  12       89.47       85.73     20.83 o 
   4   0  12       26.57       38.40     19.30 o 
   6   0  12       21.10        0.00      9.46 o 
   8   0  12        9.24        3.36     20.42 o 
  -9   1  12        0.06        0.00      9.08 o 
  -8   1  12       24.30       15.66     13.60 o 
  -7   1  12      149.16      117.63     22.33 o 
  -6   1  12       13.88       13.88     11.10 o 
  -5   1  12      116.53      144.32     20.75 o 
  -4   1  12        7.06        0.00      8.41 o 
  -3   1  12        0.89        0.00      6.10 o 
  -2   1  12       79.84      101.67     16.46 o 
  -1   1  12      546.75      541.27     36.89 o 
   0   1  12        1.24        0.00      5.42 o 
   1   1  12        3.19       11.47      6.33 o 
   2   1  12       75.82       71.80     12.15 o 
   3   1  12       18.44        0.00      9.24 o 
   4   1  12       58.23       57.70     14.36 o 
   5   1  12      672.86      684.58     98.83 o 
   6   1  12        2.70        0.00      6.35 o 
   7   1  12        9.94        3.48      6.48 o 
   8   1  12        0.84        0.00      7.74 o 
   9   1  12        0.39        0.00     10.22 o 
  -9   2  12        0.64        0.00     20.06 o 
  -8   2  12        0.57        6.62      7.97 o 
  -7   2  12        5.06        6.35      6.60 o 
  -6   2  12       24.97       17.59      8.75 o 
  -5   2  12       51.64       52.52     12.19 o 
  -4   2  12      118.89      148.91     19.32 o 
  -3   2  12      214.15      208.15     28.09 o 
  -2   2  12      145.13      112.63     17.98 o 
  -1   2  12       87.03       97.07     15.07 o 
   0   2  12      448.39      513.19     35.27 o 
   1   2  12      256.07      275.27     18.32 o 
   2   2  12       16.99       27.20      7.92 o 
   3   2  12       43.63       42.36     11.93 o 
   4   2  12      108.54      127.85     16.76 o 
   5   2  12       31.41       32.22      9.97 o 
   6   2  12        0.99        0.00      4.17 o 
   7   2  12        0.35        0.00      5.89 o 
   8   2  12        1.00        0.00     10.13 o 
   9   2  12        0.23        0.00     14.99 o 
  -9   3  12        3.87        0.00     14.56 o 
  -8   3  12        2.75        0.00      7.62 o 
  -7   3  12        4.15        0.00      6.24 o 
  -6   3  12       12.63       13.73      9.78 o 
  -5   3  12       11.75        4.50      6.19 o 
  -4   3  12        3.75        7.41      6.32 o 
  -3   3  12       26.12       16.17     11.05 o 
  -2   3  12       83.05       99.58     16.75 o 
  -1   3  12        5.45        0.00      7.74 o 
   0   3  12       70.52       68.66     14.21 o 
   1   3  12      140.05      165.04     23.60 o 
   2   3  12      236.97      275.13     37.80 o 
   3   3  12      123.36      126.43     17.13 o 
   4   3  12        6.54        7.32      9.28 o 
   5   3  12       88.98      113.33     17.16 o 
   6   3  12        0.11        0.00      5.10 o 
   7   3  12        1.09        0.00      7.27 o 
   8   3  12        0.01        0.00      6.00 o 
  -8   4  12        3.14        3.27     13.07 o 
  -7   4  12       38.36       26.30     15.77 o 
  -6   4  12        8.59        8.65      6.33 o 
  -5   4  12       19.93        6.54      8.79 o 
  -4   4  12        4.78        0.00     10.34 o 
  -3   4  12        6.48        0.00     12.82 o 
  -2   4  12       90.39      120.22     15.96 o 
  -1   4  12       31.78       68.09     11.81 o 
   0   4  12       37.16       24.24     16.71 o 
   1   4  12       56.52       76.23     12.54 o 
   2   4  12        6.35        0.00      6.74 o 
   3   4  12        4.75        0.00      6.92 o 
   4   4  12       69.51       60.20     15.51 o 
   5   4  12        9.41       19.28     11.33 o 
   6   4  12        3.14        0.00      6.08 o 
   7   4  12        1.18        0.00      4.74 o 
   8   4  12        0.30        0.00      6.89 o 
  -8   5  12        0.00        0.00     19.42 o 
  -7   5  12        2.15        5.60      8.92 o 
  -6   5  12        0.37        0.00      7.73 o 
  -5   5  12        5.71        0.00      6.65 o 
  -4   5  12        2.00        5.68      9.38 o 
  -3   5  12       76.26       99.50     15.97 o 
  -2   5  12       24.36       23.20     10.09 o 
  -1   5  12      132.59      141.35     17.61 o 
   0   5  12       30.88       62.77     11.76 o 
   1   5  12        1.95       11.46      7.68 o 
   2   5  12        8.05       29.41      9.47 o 
   3   5  12       25.25       16.20      8.37 o 
   4   5  12       87.91      102.52     12.71 o 
   5   5  12        7.42        1.51      6.85 o 
   6   5  12        6.88        8.59      7.53 o 
   7   5  12        2.94        0.00      6.59 o 
   8   5  12        0.00        9.64     10.71 o 
  -7   6  12        2.07        0.00      9.40 o 
  -6   6  12        0.00       11.61     10.75 o 
  -5   6  12       16.67        1.99      9.67 o 
  -4   6  12       11.56       11.32     27.76 o 
  -3   6  12       35.25       45.95      9.33 o 
  -2   6  12        0.21        0.00      8.04 o 
  -1   6  12       24.83       29.81      9.72 o 
   0   6  12        1.64        0.00      5.97 o 
   1   6  12      137.03      144.76     18.39 o 
   2   6  12        0.05        0.00     10.49 o 
   3   6  12       71.10       78.54     15.03 o 
   4   6  12        2.85        5.92      7.05 o 
   5   6  12        5.24        0.00      5.47 o 
   6   6  12        0.43        0.00      4.12 o 
   7   6  12        0.08        0.00      7.84 o 
  -7   7  12        0.04        0.00      9.03 o 
  -6   7  12        2.87        0.00      8.99 o 
  -5   7  12        2.16        0.00      9.31 o 
  -4   7  12        4.93        8.08     10.05 o 
  -3   7  12        4.59        0.00      8.83 o 
  -2   7  12       11.24       14.72     10.36 o 
  -1   7  12      126.50      124.22     24.66 o 
   0   7  12        0.05        3.03      9.46 o 
   1   7  12       16.98       14.06      7.76 o 
   2   7  12       89.43      135.37     26.34 o 
   3   7  12        4.88        0.00      7.85 o 
   4   7  12        5.15        0.00      7.83 o 
   5   7  12        0.05        0.00      9.74 o 
   6   7  12        0.37        0.00      5.26 o 
  -6   8  12        0.00        0.00     10.38 o 
  -5   8  12        0.39        0.00      8.80 o 
  -4   8  12       24.33       46.20     17.17 o 
  -3   8  12        0.80        0.00      7.39 o 
  -2   8  12       17.50        2.48     12.80 o 
  -1   8  12       15.73       14.29     14.04 o 
   0   8  12        0.54        0.00     10.45 o 
   1   8  12       16.11       15.92     12.51 o 
   2   8  12       32.68       24.16      9.33 o 
   3   8  12       16.08        4.83      8.40 o 
   4   8  12       13.66        0.00     15.62 o 
   5   8  12        0.03        9.00     14.89 o 
  -4   9  12        2.66        0.52     17.95 o 
  -3   9  12        1.88        0.00     10.98 o 
  -2   9  12        9.51       10.18      9.88 o 
  -1   9  12       15.73       12.32     16.82 o 
   0   9  12        3.40        0.00      8.64 o 
   1   9  12       11.31        0.00     16.09 o 
   2   9  12       24.78       18.39     15.08 o 
   3   9  12        0.02        0.00     10.02 o 
   4   9  12        0.10        0.00      9.40 o 
  -2  10  12       10.58        6.88      8.72 o 
  -1  10  12        0.10        0.00     10.00 o 
   0  10  12        0.21        0.00     10.08 o 
   1  10  12        3.64        0.00      4.44 o 
  -8   0  13        6.14        0.00      6.36 o 
  -6   0  13        0.67        7.23     11.25 o 
  -4   0  13      389.69      393.91     57.31 o 
  -2   0  13      402.23      386.31     72.70 o 
   0   0  13       31.92       49.49     18.21 o 
   2   0  13      157.55      109.26     29.64 o 
   4   0  13        6.47        0.00     13.13 o 
   6   0  13        7.37        0.00      9.95 o 
   8   0  13        0.77        0.00      7.44 o 
  -9   1  13        3.46        0.00      9.43 o 
  -8   1  13        0.06        6.11     10.08 o 
  -7   1  13      164.38      159.19     37.61 o 
  -6   1  13        8.75        0.00     12.28 o 
  -5   1  13      449.62      376.59     44.37 o 
  -4   1  13        2.87        0.00      6.10 o 
  -3   1  13       12.84        9.96     10.75 o 
  -2   1  13        1.08        2.61     10.18 o 
  -1   1  13        0.99        0.00      8.80 o 
   0   1  13        0.41        0.14      7.53 o 
   1   1  13       43.92       39.43     11.72 o 
   2   1  13        0.03        0.00      4.15 o 
   3   1  13       21.39       16.49     12.55 o 
   4   1  13       20.54       11.20      7.09 o 
   5   1  13      119.78      139.70     23.90 o 
   6   1  13        4.58        0.00      6.51 o 
   7   1  13       11.06       12.65      6.49 o 
   8   1  13        0.18        6.20      7.62 o 
  -9   2  13        3.64        0.00      7.61 o 
  -8   2  13        1.29        0.00      7.44 o 
  -7   2  13       72.77       61.08     14.17 o 
  -6   2  13        1.72        0.00     10.25 o 
  -5   2  13        1.08        0.00      7.03 o 
  -4   2  13       27.51       41.43     12.68 o 
  -3   2  13       47.41       42.61     10.54 o 
  -2   2  13      245.10      228.84     30.47 o 
  -1   2  13      189.30      184.81     26.62 o 
   0   2  13      102.78      122.42     19.68 o 
   1   2  13        0.18        0.00      7.68 o 
   2   2  13      162.57      147.51     19.63 o 
   3   2  13        1.38        0.00      6.82 o 
   4   2  13        1.09        0.00      6.73 o 
   5   2  13       96.38      124.01     16.41 o 
   6   2  13       11.86        6.75     10.65 o 
   7   2  13        9.16        6.62      5.40 o 
   8   2  13        0.74       21.92      8.90 o 
  -8   3  13        0.74        0.00     12.02 o 
  -7   3  13        0.54        5.11     19.25 o 
  -6   3  13       39.38       46.22     14.47 o 
  -5   3  13        0.48        0.00      8.74 o 
  -4   3  13       15.37        7.67     11.35 o 
  -3   3  13       16.64       26.88      9.24 o 
  -2   3  13      206.50      224.89     24.54 o 
  -1   3  13       29.76       23.45     12.25 o 
   0   3  13       71.09       66.30     13.14 o 
   1   3  13        1.53        4.79      7.55 o 
   2   3  13       11.88        2.88      8.68 o 
   3   3  13        2.22        4.42      7.62 o 
   4   3  13      216.50      192.58     38.95 o 
   5   3  13       46.36       54.62     16.34 o 
   6   3  13       10.91        6.09     10.20 o 
   7   3  13        4.84        0.00     11.25 o 
   8   3  13        1.79        0.00      9.84 o 
  -8   4  13        0.08        0.00      8.12 o 
  -7   4  13        4.23        0.00     13.89 o 
  -6   4  13        2.20        0.00      9.58 o 
  -5   4  13        0.33        5.15     12.91 o 
  -4   4  13       48.02       34.81     11.02 o 
  -3   4  13        9.28        0.00      8.23 o 
  -2   4  13        0.91        0.00     12.28 o 
  -1   4  13       50.69       67.25     11.47 o 
   0   4  13        0.80        5.48      7.62 o 
   1   4  13       57.46       79.65     12.16 o 
   2   4  13      151.62      171.21     21.81 o 
   3   4  13        2.13        0.00      8.05 o 
   4   4  13      226.00      203.35     25.16 o 
   5   4  13        5.45        0.00      7.17 o 
   6   4  13       20.87       12.82     15.71 o 
   7   4  13        0.18        0.00      5.99 o 
   8   4  13        0.11        0.00      4.27 o 
  -8   5  13        2.71        0.00     11.85 o 
  -7   5  13        1.36        0.00     10.38 o 
  -6   5  13       24.72       23.33     10.03 o 
  -5   5  13        5.01        0.00      7.76 o 
  -4   5  13        4.44       11.03      9.12 o 
  -3   5  13       90.34      124.35     17.24 o 
  -2   5  13      101.14      144.78     18.34 o 
  -1   5  13       12.41        5.88     12.10 o 
   0   5  13      118.34      107.26     15.60 o 
   1   5  13       87.50      122.81     17.52 o 
   2   5  13        0.33        1.43      8.42 o 
   3   5  13       37.03       41.34     10.01 o 
   4   5  13        9.90        6.13     11.01 o 
   5   5  13       51.36       90.90     19.83 o 
   6   5  13        7.21        0.00      8.33 o 
   7   5  13        3.74        0.00      6.75 o 
  -7   6  13        3.40        4.37     11.51 o 
  -6   6  13        5.60        0.00      9.50 o 
  -5   6  13       12.65        0.00      7.84 o 
  -4   6  13        4.74        0.00      7.32 o 
  -3   6  13       98.25       82.70     17.15 o 
  -2   6  13        0.34       16.45      9.37 o 
  -1   6  13       17.70       27.23      9.25 o 
   0   6  13        0.23       22.01     11.33 o 
   1   6  13       10.07        0.26      9.01 o 
   2   6  13      133.92      162.12     30.10 o 
   3   6  13       88.97      131.41     24.79 o 
   4   6  13       63.11       63.40     13.19 o 
   5   6  13       36.30       24.65     13.04 o 
   6   6  13        1.82        0.00      7.03 o 
   7   6  13        0.25        0.00      9.42 o 
  -6   7  13        0.29        0.00     14.40 o 
  -5   7  13        1.75        5.61      9.57 o 
  -4   7  13        0.63        0.00     13.15 o 
  -3   7  13        4.40        0.00      6.91 o 
  -2   7  13        0.14        0.16     11.74 o 
  -1   7  13       96.75       92.51     19.11 o 
   0   7  13       18.04        9.78      9.38 o 
   1   7  13        2.66        0.00      9.09 o 
   2   7  13        0.50        0.00      8.15 o 
   3   7  13       24.05        5.95     11.05 o 
   4   7  13        0.23        0.00      9.80 o 
   5   7  13        0.42        0.00      7.77 o 
   6   7  13        0.30        0.00      7.97 o 
  -5   8  13        0.18        0.00      8.59 o 
  -4   8  13        4.27        0.00      8.34 o 
  -3   8  13       26.09       17.91     12.37 o 
  -2   8  13        8.86       19.95     13.14 o 
  -1   8  13        0.04        0.00     15.41 o 
   0   8  13       20.50        9.44      8.70 o 
   1   8  13       12.01        1.07     13.36 o 
   2   8  13        0.04        8.23      9.80 o 
   3   8  13       14.27        0.00     12.60 o 
   4   8  13        2.77        0.00     11.57 o 
   5   8  13        0.23        0.00     13.51 o 
  -3   9  13        0.10        0.00     11.80 o 
  -2   9  13        8.23       19.21      8.96 o 
  -1   9  13        4.00        0.67     10.84 o 
   0   9  13        0.20        0.00      7.22 o 
   1   9  13        3.24        1.97     12.57 o 
   2   9  13        0.88        0.00     13.41 o 
   3   9  13        5.50        0.00     10.37 o 
  -8   0  14       21.17       10.22     15.63 o 
  -6   0  14      126.68      110.54     38.63 o 
  -4   0  14     1090.78     1326.63    543.07 o 
  -2   0  14        1.14        0.00     12.28 o 
   0   0  14      320.50      365.56     69.01 o 
   2   0  14        0.21        0.00      8.23 o 
   4   0  14      241.59      251.39     51.80 o 
   6   0  14       54.18       92.60     34.38 o 
   8   0  14        5.84        4.56     10.62 o 
  -9   1  14        9.07        0.00      7.39 o 
  -8   1  14        4.50        0.00      8.44 o 
  -7   1  14        0.32        0.00     11.90 o 
  -6   1  14      100.43      104.69     21.13 o 
  -5   1  14       21.94       30.91     15.59 o 
  -4   1  14        1.92        0.00      6.30 o 
  -3   1  14      238.36      212.35     22.61 o 
  -2   1  14       46.50       71.95     14.24 o 
  -1   1  14      338.04      332.25     44.08 o 
   0   1  14      179.67      184.54     25.91 o 
   1   1  14       12.65       11.15      8.19 o 
   2   1  14       11.48        3.09      8.86 o 
   3   1  14       64.77       95.60     15.03 o 
   4   1  14       21.10        8.76     10.56 o 
   5   1  14       19.17       47.59     12.50 o 
   6   1  14        0.55        0.00     10.30 o 
   7   1  14        0.17        0.00      9.00 o 
   8   1  14        0.38       11.66      8.63 o 
  -8   2  14        7.17        0.00     11.74 o 
  -7   2  14       12.68        3.84      8.24 o 
  -6   2  14       38.63       24.65     12.41 o 
  -5   2  14        5.82        0.00     11.08 o 
  -4   2  14       91.25      116.40     17.77 o 
  -3   2  14       48.61       33.20     10.45 o 
  -2   2  14       31.95       48.99     13.11 o 
  -1   2  14      206.13      237.73     26.77 o 
   0   2  14      509.58      535.80     57.15 o 
   1   2  14        0.00        7.57      9.96 o 
   2   2  14       18.32       20.83      9.48 o 
   3   2  14       47.55       59.72     12.04 o 
   4   2  14       52.47       60.82     14.53 o 
   5   2  14       16.08       18.43     15.80 o 
   6   2  14        2.60        9.30      4.05 o 
   7   2  14        0.32        0.49     10.77 o 
   8   2  14        1.74        7.70      8.40 o 
  -8   3  14        3.45        0.00      6.02 o 
  -7   3  14        4.31        0.00      9.96 o 
  -6   3  14        9.11        0.00     12.67 o 
  -5   3  14        3.21        0.00      6.55 o 
  -4   3  14        6.62       12.53      9.94 o 
  -3   3  14      233.56      236.44     30.49 o 
  -2   3  14       24.06       33.44      8.74 o 
  -1   3  14       16.69        0.59     11.49 o 
   0   3  14        1.31       19.77      8.17 o 
   1   3  14        3.85        0.00      6.61 o 
   2   3  14       67.07       43.23     10.28 o 
   3   3  14       81.00       96.95     17.67 o 
   4   3  14        1.12        0.00      8.22 o 
   5   3  14       17.63        5.91      9.51 o 
   6   3  14        3.45        4.32      9.61 o 
   7   3  14       11.38        5.97      9.30 o 
   8   3  14        0.01        0.00      8.13 o 
  -8   4  14        6.52        5.53      6.85 o 
  -7   4  14        0.40        0.00      9.99 o 
  -6   4  14        1.31        0.00      6.41 o 
  -5   4  14       88.95       58.07     19.91 o 
  -4   4  14       37.82       22.41     10.18 o 
  -3   4  14        7.37       17.18     13.50 o 
  -2   4  14       13.97        8.59      6.82 o 
  -1   4  14       42.92       32.71     14.81 o 
   0   4  14       35.79       57.04     14.06 o 
   1   4  14      180.31      201.84     25.60 o 
   2   4  14       51.99       57.70     13.34 o 
   3   4  14        8.02        0.00      6.76 o 
   4   4  14       28.53       37.79     12.10 o 
   5   4  14       20.56       17.98     12.92 o 
   6   4  14        2.31        5.41      7.56 o 
   7   4  14       15.64        0.00     11.86 o 
  -7   5  14        3.87        0.00      8.23 o 
  -6   5  14       17.88       18.47     12.03 o 
  -5   5  14       10.20        0.00      9.78 o 
  -4   5  14        9.64        0.41     10.44 o 
  -3   5  14        1.19        0.00      8.26 o 
  -2   5  14       36.32       46.45      9.57 o 
  -1   5  14        1.47        0.00      9.27 o 
   0   5  14       12.95        9.20     10.86 o 
   1   5  14      125.23      153.04     18.71 o 
   2   5  14       83.76       80.77     11.96 o 
   3   5  14        5.28        0.00      9.04 o 
   4   5  14        0.40        0.00      7.57 o 
   5   5  14       25.33       32.24      9.72 o 
   6   5  14        0.48        0.00      9.36 o 
   7   5  14       14.57        2.84      8.86 o 
  -7   6  14        1.38        0.00     15.62 o 
  -6   6  14        2.50        1.96      8.62 o 
  -5   6  14       17.60        0.00      8.75 o 
  -4   6  14       32.57       49.49     13.16 o 
  -3   6  14       32.11       28.90      9.92 o 
  -2   6  14       21.93       24.04      8.56 o 
  -1   6  14       71.95       98.09     19.58 o 
   0   6  14       11.50        3.81     12.17 o 
   1   6  14       25.95       27.40      9.65 o 
   2   6  14       15.26        8.38      7.65 o 
   3   6  14      115.92      136.47     25.51 o 
   4   6  14        1.85        0.00      7.48 o 
   5   6  14       29.12        6.21      8.21 o 
   6   6  14        0.78        1.51     10.15 o 
  -6   7  14        0.18       12.86      9.72 o 
  -5   7  14        1.67       18.35     11.70 o 
  -4   7  14       24.15       22.62     11.76 o 
  -3   7  14        0.46        0.00      8.12 o 
  -2   7  14        2.47       19.22     12.86 o 
  -1   7  14        9.07        0.00      6.86 o 
   0   7  14       14.24       22.08     13.64 o 
   1   7  14        0.44        0.00      9.67 o 
   2   7  14      133.12      104.56     24.33 o 
   3   7  14        2.93        0.00      9.82 o 
   4   7  14        0.68        0.00      7.94 o 
   5   7  14        4.59        0.37     11.97 o 
  -5   8  14       12.09       14.73      9.61 o 
  -4   8  14        0.42        2.41      9.88 o 
  -3   8  14        0.37        0.00     10.17 o 
  -2   8  14       19.13       17.27      9.49 o 
  -1   8  14        7.31        0.00     10.45 o 
   0   8  14        0.46        0.00     10.62 o 
   1   8  14       33.35       38.17     13.55 o 
   2   8  14       20.59        7.56      9.81 o 
   3   8  14        0.03        0.00      9.59 o 
   4   8  14        0.01        0.00      9.69 o 
  -3   9  14        4.54        0.00      8.36 o 
  -2   9  14        0.14        0.00      9.85 o 
  -1   9  14        6.26       12.97     15.84 o 
   0   9  14        7.48        0.00     11.87 o 
   1   9  14       12.37        8.87     10.09 o 
   2   9  14        0.06        0.00     12.15 o 
  -8   0  15        1.43       13.53     11.78 o 
  -6   0  15       35.05       10.28     15.98 o 
  -4   0  15      370.45      344.41     54.83 o 
  -2   0  15      839.53      804.16    190.97 o 
   0   0  15       92.93       95.67     24.59 o 
   2   0  15       39.88       52.51     15.33 o 
   4   0  15       15.80       23.18     25.99 o 
   6   0  15        0.89        0.00     22.44 o 
   8   0  15        2.07        0.00     14.78 o 
  -8   1  15        0.38        0.00     12.14 o 
  -7   1  15        7.26        0.00      9.40 o 
  -6   1  15        7.22        0.00     10.40 o 
  -5   1  15        0.81        0.00      7.95 o 
  -4   1  15       16.42        0.13     13.60 o 
  -3   1  15        0.33        0.00     10.63 o 
  -2   1  15      252.81      227.62     29.77 o 
  -1   1  15        1.45        2.84      6.44 o 
   0   1  15      131.83      147.13     16.48 o 
   1   1  15        4.39        1.39      6.12 o 
   2   1  15        0.14        0.84      9.06 o 
   3   1  15        7.75       14.93      8.97 o 
   4   1  15        0.70        0.00      8.17 o 
   5   1  15       55.61       52.64     22.38 o 
   6   1  15        4.66        0.00      9.72 o 
   7   1  15       10.07        0.00      6.29 o 
   8   1  15        0.02        0.00     13.40 o 
  -8   2  15        2.88        8.04     11.04 o 
  -7   2  15       18.69        4.51     15.04 o 
  -6   2  15        0.02        0.00     10.13 o 
  -5   2  15       20.30       16.05      9.94 o 
  -4   2  15        0.77        0.00      9.10 o 
  -3   2  15       12.61       14.46      8.47 o 
  -2   2  15        6.58        7.03      8.43 o 
  -1   2  15       63.55       94.88     23.21 o 
   0   2  15      109.08      128.66     17.27 o 
   1   2  15        9.81        6.62      9.12 o 
   2   2  15       12.19        7.39     10.49 o 
   3   2  15       19.94        2.64      4.83 o 
   4   2  15        5.94        0.00      9.66 o 
   5   2  15       36.81       14.93      8.62 o 
   6   2  15        0.00        0.09      9.87 o 
   7   2  15        0.11        0.00      8.07 o 
  -8   3  15        5.79        0.00      7.07 o 
  -7   3  15        7.00        0.00      8.24 o 
  -6   3  15        2.91        1.74      9.09 o 
  -5   3  15        0.54        0.00      8.55 o 
  -4   3  15        3.90        0.00      8.81 o 
  -3   3  15      180.34      197.79     25.03 o 
  -2   3  15      212.06      234.08     27.12 o 
  -1   3  15       80.99       81.70     13.89 o 
   0   3  15      103.56       98.82     14.94 o 
   1   3  15      281.93      313.18     40.13 o 
   2   3  15        0.39        0.00      5.83 o 
   3   3  15        1.18        0.00     11.91 o 
   4   3  15       21.98        4.18     11.08 o 
   5   3  15       16.62       17.51      7.34 o 
   6   3  15        0.02        0.00      5.96 o 
   7   3  15        0.38        0.00      7.14 o 
  -7   4  15        0.83        7.68     10.60 o 
  -6   4  15        0.50        0.00     13.72 o 
  -5   4  15        7.10        0.00      6.65 o 
  -4   4  15        1.84        0.00     10.75 o 
  -3   4  15      188.04      216.32     27.10 o 
  -2   4  15        0.78        7.08      8.17 o 
  -1   4  15      110.11      127.35     17.33 o 
   0   4  15        6.37        0.00      6.97 o 
   1   4  15       41.05       27.19     11.04 o 
   2   4  15        7.24        0.00     10.26 o 
   3   4  15       39.02       20.29     16.30 o 
   4   4  15        1.44        0.00     10.11 o 
   5   4  15        3.71        0.00      9.64 o 
   6   4  15        8.67        6.71      7.73 o 
   7   4  15        0.64        1.21      5.04 o 
  -7   5  15        1.59       12.59      9.73 o 
  -6   5  15        0.69        0.00     10.53 o 
  -5   5  15        4.74        5.08     13.11 o 
  -4   5  15       20.67        3.20     16.32 o 
  -3   5  15        4.98        0.00     13.14 o 
  -2   5  15       23.69       46.13     12.29 o 
  -1   5  15        0.28        0.00      9.10 o 
   0   5  15       65.23       92.33     16.22 o 
   1   5  15       84.60       70.09     16.22 o 
   2   5  15       41.63       22.30     13.78 o 
   3   5  15        3.59        0.00      5.85 o 
   4   5  15       11.64        8.36     14.24 o 
   5   5  15       14.84        0.00     15.79 o 
   6   5  15       13.76       28.29     10.83 o 
  -6   6  15        0.19        0.00     12.25 o 
  -5   6  15        0.04        0.00     12.80 o 
  -4   6  15        2.74        0.00     15.04 o 
  -3   6  15       53.45       73.26     15.99 o 
  -2   6  15       18.57       15.37     11.54 o 
  -1   6  15        1.99        0.00      7.09 o 
   0   6  15        0.02        0.00     11.47 o 
   1   6  15        0.78        3.14     10.55 o 
   2   6  15        0.55        0.00     10.11 o 
   3   6  15       19.22        7.96     12.67 o 
   4   6  15       17.30        4.58     15.74 o 
   5   6  15        0.20        0.24      7.83 o 
   6   6  15       10.31        8.54     10.34 o 
  -5   7  15        0.00        0.00      9.29 o 
  -4   7  15       18.29       12.56     14.19 o 
  -3   7  15        2.03        0.73      9.80 o 
  -2   7  15        7.37        0.00     11.48 o 
  -1   7  15        1.63        0.00     11.99 o 
   0   7  15       55.54       63.51     15.56 o 
   1   7  15       22.85        0.00     12.08 o 
   2   7  15       64.14       50.83     18.60 o 
   3   7  15        0.89       12.87      7.75 o 
   4   7  15        0.17        0.00      8.97 o 
   5   7  15        0.13        0.00     10.74 o 
  -4   8  15        0.01        0.00      9.43 o 
  -3   8  15        0.02        2.35      8.68 o 
  -2   8  15        8.25        0.00     13.92 o 
  -1   8  15        3.44       23.59     10.92 o 
   0   8  15        7.88        0.00     11.28 o 
   1   8  15        0.09        0.00      7.01 o 
   2   8  15        3.59        0.53     10.06 o 
   3   8  15        3.96        0.00     11.65 o 
  -1   9  15        1.57        0.00     12.14 o 
   0   9  15        0.80        0.00     16.59 o 
  -8   0  16       30.35        0.00     15.68 o 
  -6   0  16       38.57       24.14     30.53 o 
  -4   0  16        1.71        2.94     12.92 o 
  -2   0  16      484.33      399.57     62.58 o 
   0   0  16       47.99       45.27     14.10 o 
   2   0  16        0.13        2.40      6.82 o 
   4   0  16      316.44      377.65    146.28 o 
   6   0  16        5.81        7.15     27.73 o 
  -8   1  16        0.01        0.00     12.34 o 
  -7   1  16        0.58        0.00     14.67 o 
  -6   1  16        8.31        0.00      7.44 o 
  -5   1  16       34.49       35.86     10.56 o 
  -4   1  16       95.23      133.75     19.30 o 
  -3   1  16      743.08      715.88     86.49 o 
  -2   1  16       17.37       36.61     10.08 o 
  -1   1  16      151.42      177.42     23.97 o 
   0   1  16      238.70      286.84     36.85 o 
   1   1  16        1.26        0.00      5.87 o 
   2   1  16        0.42        0.00      6.96 o 
   3   1  16       17.24       17.93     10.39 o 
   4   1  16       20.20       12.32     14.65 o 
   5   1  16        1.28       16.13     11.96 o 
   6   1  16        0.77        1.29     39.56 o 
   7   1  16        3.27       12.77     23.87 o 
  -8   2  16       12.70        0.74      8.86 o 
  -7   2  16        0.01        0.00     10.08 o 
  -6   2  16       13.17        2.06     10.42 o 
  -5   2  16       14.73        7.09      7.70 o 
  -4   2  16       33.51       36.56     13.45 o 
  -3   2  16      321.66      346.52     41.02 o 
  -2   2  16      140.09      150.41     21.01 o 
  -1   2  16      844.41      804.86    145.12 o 
   0   2  16       29.79        4.67     11.15 o 
   1   2  16       12.73       10.35     10.90 o 
   2   2  16        2.88        4.83      8.40 o 
   3   2  16       33.94       42.57     14.91 o 
   4   2  16       73.87       92.05     22.98 o 
   5   2  16       18.28       16.95      8.49 o 
   6   2  16        1.18        0.00      7.40 o 
   7   2  16        1.06        0.00     10.49 o 
  -7   3  16        0.06        0.00      5.72 o 
  -6   3  16        0.57        0.00     10.64 o 
  -5   3  16        0.00        9.88      7.92 o 
  -4   3  16       28.20       22.95      9.99 o 
  -3   3  16      154.93      202.98     23.26 o 
  -2   3  16        1.38        3.05      8.24 o 
  -1   3  16       33.16       45.06     11.66 o 
   0   3  16        6.70        0.38     11.02 o 
   1   3  16        0.19        0.00      9.92 o 
   2   3  16       15.23       24.91      8.76 o 
   3   3  16       12.64        0.00     11.43 o 
   4   3  16       19.25        8.20      6.95 o 
   5   3  16        8.92        0.00      9.69 o 
   6   3  16        4.61       11.44     14.85 o 
   7   3  16        1.16        0.00      9.47 o 
  -7   4  16        4.41        3.73     15.49 o 
  -6   4  16        1.17        0.00     13.15 o 
  -5   4  16       25.96       19.99     12.91 o 
  -4   4  16       12.79        0.00      6.99 o 
  -3   4  16       41.59       49.29     12.70 o 
  -2   4  16       32.18       39.79     11.43 o 
  -1   4  16        2.65        2.55      7.34 o 
   0   4  16       41.36       39.39      9.58 o 
   1   4  16       64.72       59.15     12.44 o 
   2   4  16        0.37       10.53     18.81 o 
   3   4  16       58.82       45.28     11.55 o 
   4   4  16        1.56        0.00      8.75 o 
   5   4  16        0.00        3.30     10.53 o 
   6   4  16        2.56        0.00      6.28 o 
  -6   5  16        0.15        0.00      9.16 o 
  -5   5  16        3.00        0.00      7.39 o 
  -4   5  16      106.20       90.73     27.89 o 
  -3   5  16        0.03        0.00     13.04 o 
  -2   5  16        3.68        0.00      8.73 o 
  -1   5  16        4.02       23.90     10.15 o 
   0   5  16       34.41       47.75     11.63 o 
   1   5  16       62.51       42.32     10.87 o 
   2   5  16        4.46        0.00      7.87 o 
   3   5  16        1.21        0.00      6.81 o 
   4   5  16        0.74        0.00      9.78 o 
   5   5  16        8.40        3.09     13.59 o 
   6   5  16        0.08        2.42      8.21 o 
  -6   6  16        0.00        0.00     13.91 o 
  -5   6  16        1.11        0.00     12.93 o 
  -4   6  16        0.32        0.00     11.24 o 
  -3   6  16        6.40        4.07      8.91 o 
  -2   6  16       29.32       27.93      9.81 o 
  -1   6  16       10.14        0.00     12.90 o 
   0   6  16       29.76       31.11     12.42 o 
   1   6  16       10.03        0.00      8.52 o 
   2   6  16        0.32        0.00     11.67 o 
   3   6  16        8.49        0.00      6.38 o 
   4   6  16       12.00        4.18      6.87 o 
   5   6  16        0.01        0.00      9.76 o 
  -4   7  16        0.05        0.00     11.42 o 
  -3   7  16        6.52        6.96     10.72 o 
  -2   7  16        0.37        9.67      9.93 o 
  -1   7  16        1.43        1.35     10.56 o 
   0   7  16        0.45        0.00      9.47 o 
   1   7  16        0.34        4.02     10.85 o 
   2   7  16        0.08        0.00      8.74 o 
   3   7  16       16.45       21.37      9.04 o 
   4   7  16        1.18        0.00     11.48 o 
  -3   8  16        0.86        0.00      9.37 o 
  -2   8  16        2.29        0.00     11.36 o 
  -1   8  16        0.92        0.04     11.72 o 
   0   8  16        0.13        0.00     12.55 o 
   1   8  16        2.25        0.00     10.00 o 
   2   8  16        1.90        0.00      9.83 o 
  -6   0  17        7.28        0.00     10.50 o 
  -4   0  17       99.34       40.17     27.70 o 
  -2   0  17     1264.12     1427.42   1227.53 o 
   0   0  17       76.58       57.46     20.94 o 
   2   0  17       43.78       49.08     15.43 o 
   4   0  17       22.66        5.58     15.02 o 
   6   0  17        0.00        0.00     13.41 o 
  -7   1  17        1.21        0.00      7.91 o 
  -6   1  17        0.27       10.05      9.38 o 
  -5   1  17       28.84       15.38     11.80 o 
  -4   1  17        2.07        0.00     13.55 o 
  -3   1  17      610.75      627.74    112.71 o 
  -2   1  17       51.62       80.86     14.45 o 
  -1   1  17       73.56      110.12     15.55 o 
   0   1  17       72.50      116.72     18.43 o 
   1   1  17        1.06        5.80     13.60 o 
   2   1  17       20.18        4.02      9.42 o 
   3   1  17       60.90       75.11     17.78 o 
   4   1  17       12.34        0.00     10.67 o 
   5   1  17        0.00        0.00      7.44 o 
   6   1  17        4.02        0.00      8.55 o 
   7   1  17        0.25        0.00      7.94 o 
  -7   2  17        1.02        0.00      7.93 o 
  -6   2  17        1.03        0.00      8.75 o 
  -5   2  17        5.48        0.00      7.11 o 
  -4   2  17       90.52       62.99     14.55 o 
  -3   2  17      157.84      177.84     35.13 o 
  -2   2  17        1.63        0.00      9.33 o 
  -1   2  17       27.92        9.33     10.91 o 
   0   2  17      126.93      158.25     19.82 o 
   1   2  17        0.18        0.00      6.84 o 
   2   2  17      135.58       87.23     26.36 o 
   3   2  17       69.94       50.77     20.01 o 
   4   2  17        0.00       11.20      9.44 o 
   5   2  17       13.01        0.00     13.53 o 
   6   2  17        0.00        8.73     32.87 o 
  -7   3  17        4.68       25.63      9.87 o 
  -6   3  17        0.38        0.00     10.13 o 
  -5   3  17        4.43        0.00      9.95 o 
  -4   3  17        7.26       19.42      8.60 o 
  -3   3  17        2.00        0.00     11.43 o 
  -2   3  17       97.42      109.08     22.62 o 
  -1   3  17      156.81      172.62     20.73 o 
   0   3  17       38.50       25.44      8.60 o 
   1   3  17        4.63        1.32      8.03 o 
   2   3  17       24.55       16.43      8.63 o 
   3   3  17       55.57       79.90     19.89 o 
   4   3  17        8.83       14.48     14.04 o 
   5   3  17        1.06        0.68     11.78 o 
   6   3  17        0.02        0.00     15.53 o 
  -6   4  17        0.44        0.00     10.02 o 
  -5   4  17        2.09        2.94      9.92 o 
  -4   4  17        8.61        0.00      7.68 o 
  -3   4  17      177.84      178.16     42.67 o 
  -2   4  17       63.85       69.04     15.06 o 
  -1   4  17       58.56       73.36     15.74 o 
   0   4  17        1.09        0.00      7.40 o 
   1   4  17        0.01        0.00      9.13 o 
   2   4  17       18.31        0.00      7.40 o 
   3   4  17       41.21       55.39     13.63 o 
   4   4  17        0.31        0.00      8.48 o 
   5   4  17        0.17        0.00     13.89 o 
   6   4  17        3.67        0.00      8.30 o 
  -6   5  17        6.82        0.00      7.95 o 
  -5   5  17        0.62        0.00      9.35 o 
  -4   5  17       25.79        8.03     13.84 o 
  -3   5  17        8.78        0.00     23.08 o 
  -2   5  17       13.31       29.63      9.92 o 
  -1   5  17        7.32        6.83     10.56 o 
   0   5  17       11.66        8.73      6.28 o 
   1   5  17       20.78       21.58     13.54 o 
   2   5  17       32.19       33.88     10.91 o 
   3   5  17        6.67       10.05      6.70 o 
   4   5  17        6.53        0.47     11.77 o 
   5   5  17        1.34        6.86     10.48 o 
  -5   6  17        0.09        0.00      8.32 o 
  -4   6  17       30.05       17.03     13.19 o 
  -3   6  17       32.23       16.64     17.35 o 
  -2   6  17        1.90        0.00     13.44 o 
  -1   6  17        0.14        0.00      7.35 o 
   0   6  17        2.21        0.00      9.14 o 
   1   6  17        3.06        0.00      8.53 o 
   2   6  17        4.79        0.00     11.43 o 
   3   6  17        9.86        3.84     10.94 o 
   4   6  17        0.02        0.00     12.95 o 
  -4   7  17        7.16       13.58     10.64 o 
  -3   7  17        3.37        0.00      8.93 o 
  -2   7  17        2.31        0.00      8.92 o 
  -1   7  17        0.88        3.06      9.47 o 
   0   7  17        0.25        0.00     11.22 o 
   1   7  17        3.39        0.00      7.12 o 
   2   7  17        8.78        0.00      9.43 o 
   3   7  17        5.05        5.89      7.27 o 
  -1   8  17        0.77        0.00     11.62 o 
   0   8  17       11.27        5.22     15.81 o 
  -6   0  18        0.10        0.00     13.91 o 
  -4   0  18       80.57        9.37     22.01 o 
  -2   0  18       21.23       33.71     15.96 o 
   0   0  18       77.73       43.24     13.82 o 
   2   0  18        0.00        7.18     10.43 o 
   4   0  18        2.33       15.57     43.12 o 
   6   0  18        0.87        5.96     25.68 o 
  -7   1  18        0.40        2.17     16.96 o 
  -6   1  18        7.87        0.00     12.62 o 
  -5   1  18       17.18       19.62     13.70 o 
  -4   1  18      105.43      108.85     24.13 o 
  -3   1  18      139.68      183.82     50.91 o 
  -2   1  18        6.77        7.45     12.64 o 
  -1   1  18       35.69       39.45     11.06 o 
   0   1  18       68.21       62.08     14.14 o 
   1   1  18       15.22        7.50     10.63 o 
   2   1  18       27.36        8.59     10.51 o 
   3   1  18       47.88        6.34     20.16 o 
   4   1  18        3.88       14.54     11.99 o 
   5   1  18        0.20        0.00      9.47 o 
   6   1  18        0.17        0.00     13.88 o 
  -7   2  18        2.95        0.00      8.32 o 
  -6   2  18        1.43        0.00     14.12 o 
  -5   2  18        1.03        0.00      7.07 o 
  -4   2  18      137.79      184.46     42.24 o 
  -3   2  18       24.32       20.91     11.38 o 
  -2   2  18        0.05        0.00      7.35 o 
  -1   2  18        1.62        8.71      8.07 o 
   0   2  18       60.23       70.89     15.36 o 
   1   2  18      113.39      141.30     24.79 o 
   2   2  18        1.97        0.00      6.25 o 
   3   2  18       18.76       23.35     11.70 o 
   4   2  18       10.81       24.48     14.88 o 
   5   2  18        0.02        0.00     14.00 o 
   6   2  18        1.25        6.56     11.85 o 
  -6   3  18        0.00        0.00      7.80 o 
  -5   3  18       10.06        0.00     15.75 o 
  -4   3  18       25.96       12.63     12.51 o 
  -3   3  18        2.13        0.00      7.92 o 
  -2   3  18        3.24        0.00      9.25 o 
  -1   3  18        2.16        0.00      7.33 o 
   0   3  18        0.37        0.00      6.03 o 
   1   3  18       14.64       16.66     10.87 o 
   2   3  18       10.61       10.35     13.06 o 
   3   3  18        6.66        6.60      8.48 o 
   4   3  18        1.38        0.00     10.78 o 
   5   3  18        0.17        0.00      9.13 o 
   6   3  18        1.72        0.00     17.89 o 
  -6   4  18        0.31        0.00      9.91 o 
  -5   4  18       35.60       18.03     10.81 o 
  -4   4  18       30.27        8.50     10.28 o 
  -3   4  18        9.55        0.00      8.52 o 
  -2   4  18        0.30        0.00     26.80 o 
  -1   4  18       15.34        9.76     12.72 o 
   0   4  18        2.40       21.59     12.36 o 
   1   4  18       29.50       11.47     12.74 o 
   2   4  18        0.02        0.00      6.56 o 
   3   4  18        5.88        5.30      9.95 o 
   4   4  18       10.03       26.73     11.66 o 
   5   4  18        7.87       13.24     15.37 o 
  -5   5  18        9.76        0.00     11.98 o 
  -4   5  18        1.43        0.00     10.81 o 
  -3   5  18        4.19        0.00      8.22 o 
  -2   5  18        2.47        2.25     15.01 o 
  -1   5  18        4.77        7.23     12.52 o 
   0   5  18       12.36        8.58      7.85 o 
   1   5  18        5.82        0.00      8.07 o 
   2   5  18        0.07        0.00      9.65 o 
   3   5  18        0.00        0.00      8.39 o 
   4   5  18        2.67        0.00      9.06 o 
  -4   6  18        4.95        0.00     14.43 o 
  -3   6  18        1.50        0.00     12.99 o 
  -2   6  18        3.03        0.00     13.40 o 
  -1   6  18        0.43       20.71     10.60 o 
   0   6  18        0.20        0.00     16.39 o 
   1   6  18        7.07        0.00     11.77 o 
   2   6  18        4.52        0.00      7.07 o 
   3   6  18        0.75        0.00      8.95 o 
  -2   7  18        0.02       15.48     11.20 o 
  -1   7  18        0.21        0.00     14.61 o 
   0   7  18        0.61        0.00      8.95 o 
   1   7  18        7.91       11.52      9.74 o 
   2   7  18        1.39        0.00      9.18 o 
  -6   0  19        1.36       15.87     21.97 o 
  -4   0  19        0.30        0.00      8.52 o 
  -2   0  19      126.38      120.22     37.46 o 
   0   0  19        7.36        2.74     11.45 o 
   2   0  19       42.81       19.05     22.72 o 
   4   0  19        2.12        0.00     23.40 o 
   6   0  19        0.37        0.00     13.65 o 
  -6   1  19        0.12        0.00     10.08 o 
  -5   1  19       13.83       13.03      7.86 o 
  -4   1  19       12.43        0.00      9.87 o 
  -3   1  19        9.43       25.59     10.53 o 
  -2   1  19        9.79        2.24     21.23 o 
  -1   1  19       94.66      101.53     23.76 o 
   0   1  19        0.88        3.88      8.22 o 
   1   1  19        1.30        0.00      5.98 o 
   2   1  19        0.36        0.00     10.87 o 
   3   1  19        0.07        0.00      6.73 o 
   4   1  19        2.34        0.00     14.24 o 
   5   1  19        2.16       12.76     16.24 o 
  -6   2  19        4.79        0.00      9.63 o 
  -5   2  19        4.59        0.00      8.65 o 
  -4   2  19        8.05        0.00     11.20 o 
  -3   2  19        1.11        0.00     11.21 o 
  -2   2  19        3.98        0.00      6.95 o 
  -1   2  19        1.99        0.00      9.61 o 
   0   2  19       52.50       64.86     17.93 o 
   1   2  19       44.35       44.51     13.04 o 
   2   2  19        3.56        7.33     10.84 o 
   3   2  19       11.09        5.28      8.05 o 
   4   2  19        4.98        3.97      5.32 o 
   5   2  19        0.00        0.00      9.96 o 
  -6   3  19        0.06        0.00      9.91 o 
  -5   3  19        0.29        0.00     15.15 o 
  -4   3  19       39.38       16.49     12.18 o 
  -3   3  19        8.17        0.00     12.03 o 
  -2   3  19        0.27        0.00      7.11 o 
  -1   3  19       30.66       19.37     15.74 o 
   0   3  19        4.96        0.00      8.05 o 
   1   3  19        3.99       24.61      7.28 o 
   2   3  19       10.20        4.85     12.87 o 
   3   3  19       26.89       51.32     15.82 o 
   4   3  19        0.14        0.00     10.50 o 
   5   3  19        0.10        1.73     17.47 o 
  -5   4  19       54.67       58.43     16.39 o 
  -4   4  19        2.79        0.00     11.46 o 
  -3   4  19        4.86        0.00     13.74 o 
  -2   4  19       13.99       17.52     10.69 o 
  -1   4  19        2.04        0.00      7.59 o 
   0   4  19       48.54       55.59     16.67 o 
   1   4  19       14.43        6.68     11.23 o 
   2   4  19        2.22        9.50      6.58 o 
   3   4  19        3.88        0.00      7.55 o 
   4   4  19        0.51        0.00     19.02 o 
  -4   5  19        5.04        0.00     15.31 o 
  -3   5  19        0.51        0.00      7.76 o 
  -2   5  19        3.53        0.00     11.04 o 
  -1   5  19        0.66        0.00     11.01 o 
   0   5  19        2.41        0.00      9.36 o 
   1   5  19        1.79        0.00      9.14 o 
   2   5  19        3.47        0.78      5.73 o 
   3   5  19        4.87        0.00     10.13 o 
  -3   6  19        0.99       14.62      9.48 o 
  -2   6  19       16.34        9.86     17.61 o 
  -1   6  19       10.79        3.27     12.18 o 
   0   6  19        0.36        0.00      8.63 o 
   1   6  19       15.35       13.97      8.81 o 
   2   6  19        1.19        9.11     10.32 o 
  -6   0  20       14.81        4.13     16.44 o 
  -4   0  20       11.01        5.83     20.62 o 
  -2   0  20        2.46        0.00      8.99 o 
   0   0  20      144.36      124.37     38.92 o 
   2   0  20       16.18       17.96     25.29 o 
   4   0  20        0.31        0.00     13.79 o 
  -5   1  20        8.52        1.06      7.82 o 
  -4   1  20        2.92        0.00      7.57 o 
  -3   1  20        0.00        0.00     10.13 o 
  -2   1  20        8.10        0.00     10.41 o 
  -1   1  20        7.65       16.32     10.93 o 
   0   1  20        0.44        0.00      7.93 o 
   1   1  20       43.34       14.97     16.54 o 
   2   1  20       21.51       18.42     12.00 o 
   3   1  20        1.99        0.88     12.69 o 
   4   1  20        0.39        8.89     16.34 o 
   5   1  20        4.25        0.00      9.29 o 
  -5   2  20       16.87        0.00     14.15 o 
  -4   2  20        4.99        0.11     15.87 o 
  -3   2  20        2.57        0.00     11.21 o 
  -2   2  20        0.07        0.00     11.23 o 
  -1   2  20        0.32        0.00      9.94 o 
   0   2  20        1.29        0.00      9.11 o 
   1   2  20       21.40        0.00     10.07 o 
   2   2  20       11.51        8.87     11.41 o 
   3   2  20        5.51        0.24     10.74 o 
   4   2  20        7.64        0.00     16.26 o 
  -5   3  20        1.71        0.00      8.82 o 
  -4   3  20        1.83        0.00      7.66 o 
  -3   3  20        3.91        2.59     13.88 o 
  -2   3  20        2.99       28.69     12.28 o 
  -1   3  20        1.34        0.00     12.04 o 
   0   3  20       12.22        0.00     14.36 o 
   1   3  20       48.01       22.00     11.60 o 
   2   3  20        0.90        0.00      5.23 o 
   3   3  20       16.32       15.95     10.61 o 
   4   3  20        5.10        5.71     18.20 o 
  -4   4  20        1.19        0.00     11.46 o 
  -3   4  20        0.24        1.31     10.43 o 
  -2   4  20        1.82        0.00      9.48 o 
  -1   4  20        0.03        0.00     10.86 o 
   0   4  20        0.78        0.00      8.44 o 
   1   4  20        8.33        2.12     15.18 o 
   2   4  20        0.44        0.00     12.49 o 
   3   4  20        0.10        0.00      8.50 o 
  -3   5  20        0.00        0.00      9.78 o 
  -2   5  20        5.93       15.09     17.57 o 
  -1   5  20        6.25        0.00     11.07 o 
   0   5  20        5.14        4.81      8.38 o 
   1   5  20        0.08        6.75      9.84 o 
   2   5  20        0.24        1.06     11.67 o 
  -1   6  20        7.75        0.00     14.93 o 
   0   6  20        3.94        6.86      7.41 o 
  -4   0  21        9.13       28.01     33.60 o 
  -2   0  21       10.42       28.04     16.34 o 
   0   0  21       11.19        0.00     20.44 o 
   2   0  21        0.72        0.00     12.88 o 
   4   0  21        0.33        0.00     13.86 o 
  -5   1  21        2.47        0.00      8.29 o 
  -4   1  21        2.29        0.00     13.62 o 
  -3   1  21        5.33        0.84     11.20 o 
  -2   1  21        5.43        4.90     11.16 o 
  -1   1  21        0.45        0.00     15.13 o 
   0   1  21        1.31        0.00     11.58 o 
   1   1  21        1.66        7.49      9.14 o 
   2   1  21        4.20        1.39     11.49 o 
   3   1  21        0.17        0.00     17.41 o 
   4   1  21        1.17        0.00     11.87 o 
  -4   2  21       17.87       17.79     16.35 o 
  -3   2  21        0.00        2.11     12.41 o 
  -2   2  21        0.37        0.00      9.79 o 
  -1   2  21        3.11        0.00     13.33 o 
   0   2  21        0.02        0.00     13.03 o 
   1   2  21        1.41        0.73     13.60 o 
   2   2  21        2.32        0.00      5.91 o 
   3   2  21        8.55        0.00     10.81 o 
  -4   3  21        0.28        0.00      9.37 o 
  -3   3  21        0.01        0.00      9.02 o 
  -2   3  21        3.07        6.68     14.09 o 
  -1   3  21        4.96        2.73     10.32 o 
   0   3  21        1.31        0.00      8.28 o 
   1   3  21       21.79       13.16     12.45 o 
   2   3  21        1.30        0.00      6.66 o 
   3   3  21        3.08        0.00      9.33 o 
  -3   4  21        0.41        0.00     15.38 o 
  -2   4  21        0.31        0.00      7.43 o 
  -1   4  21        1.17        0.00     11.71 o 
   0   4  21        0.99        0.00      9.56 o 
   1   4  21        4.23        0.00      9.70 o 
   2   4  21        1.46        8.53     11.88 o 
  -1   5  21        2.78        0.00      8.73 o 
   0   5  21        0.63        0.00      8.18 o 
  -2   0  22       13.65       20.06     12.54 o 
   0   0  22        0.10        5.11     10.58 o 
   2   0  22        1.24        5.99     14.83 o 
  -3   1  22        0.21        6.41     16.83 o 
  -2   1  22        1.25        2.38     13.14 o 
  -1   1  22        7.09        0.00     18.01 o 
   0   1  22        1.46        0.00     10.00 o 
   1   1  22        0.09        0.00      7.16 o 
   2   1  22        3.59        6.98      8.05 o 
   3   1  22        3.16        3.53     13.45 o 
  -3   2  22        0.01        0.00     11.76 o 
  -2   2  22        0.09        0.00     10.41 o 
  -1   2  22        0.00        0.00     10.60 o 
   0   2  22        0.77        0.00      5.97 o 
   1   2  22        0.87        9.73     10.42 o 
   2   2  22        0.95        0.00      8.57 o 
  -2   3  22        0.00        0.00      8.56 o 
  -1   3  22        0.10        3.44     13.02 o 
   0   3  22        1.19        9.19      9.95 o 
   1   3  22        0.44        0.00      6.79 o 
  -2   0  23        6.53        0.00     38.10 o 
   0   0  23        1.87        8.23     11.62 o 
  -1   1  23        1.13        0.00      7.46 o 
   0   1  23        0.06        0.00     14.19 o 
                                                 
